# Supplementary material for: rac-4-Amino-1-(2-benzoyl-1-phenyl­eth­yl)-3-methyl-1H-1,2,4-triazole-5(4H)-thione
Source: Acta Crystallogr Sect E Struct Rep Online. 2011 Jan 12;67(Pt 2):o348. doi: 10.1107/S1600536810054255 (PMC3051463; doi:10.1107/S1600536810054255)
Supplement: Supplementary file 2 [file e-67-0o348-Isup2.hkl]

# 
# h,k,l, Fc-squared, Fo-squared, sigma(Fo-squared) and status flag 
# 
data_I
_shelx_title ' R100905E1 in Pbca' 
_shelx_refln_list_code          4 
_shelx_F_calc_maximum      205.34 
_exptl_crystal_F_000      1424.00 
_reflns_d_resolution_high  0.8403 
 
loop_ 
 _symmetry_equiv_pos_as_xyz 
 'x, y, z' 
 '-x+1/2, -y, z+1/2' 
 '-x, y+1/2, -z+1/2' 
 'x+1/2, -y+1/2, -z' 
 '-x, -y, -z' 
 'x-1/2, y, -z-1/2' 
 'x, -y-1/2, z-1/2' 
 '-x-1/2, y-1/2, z' 
 
_cell_length_a    17.6042 
_cell_length_b    10.1986 
_cell_length_c    19.2412 
_cell_angle_alpha  90.000 
_cell_angle_beta   90.000 
_cell_angle_gamma  90.000 
 
_shelx_F_squared_multiplier     1.000 
 
loop_ 
 _refln_index_h 
 _refln_index_k 
 _refln_index_l 
 _refln_F_squared_calc 
 _refln_F_squared_meas 
 _refln_F_squared_sigma 
 _refln_observed_status 
   2   0   0     1341.84     1319.97     44.88 o 
   4   0   0    18194.12    17506.90    177.28 o 
   6   0   0     2185.47     2515.27     30.97 o 
   8   0   0    11688.72    11138.36    256.62 o 
  10   0   0     7368.86     7669.44    237.15 o 
  12   0   0     1122.99     1037.27     53.11 o 
  14   0   0     1604.37     1877.41     88.33 o 
  16   0   0       31.46       11.06     15.05 o 
  18   0   0      144.45      167.17     28.76 o 
  20   0   0     1063.34     1425.98     55.08 o 
   2   1   0      553.64      499.93     11.21 o 
   4   1   0     2784.66     2492.94     53.56 o 
   6   1   0      368.34      418.38     11.67 o 
   8   1   0      229.56      210.72      8.27 o 
  10   1   0       30.69       15.89      4.00 o 
  12   1   0      195.66      171.18      7.40 o 
  14   1   0        3.19       10.70     11.48 o 
  16   1   0     1111.86     1250.48     56.82 o 
  18   1   0      265.71      242.81     29.71 o 
  20   1   0      108.57      122.85     15.54 o 
   0   2   0     6482.67     6086.50    112.56 o 
   2   2   0    12688.00    11937.27    126.42 o 
   4   2   0    23166.53    22957.13    183.55 o 
   8   2   0       15.78       26.06      3.17 o 
  10   2   0        4.40       11.17      4.49 o 
  12   2   0      863.33      871.77     23.14 o 
  14   2   0      229.29      194.83      8.45 o 
  16   2   0      104.59      104.33     13.27 o 
  18   2   0      684.24      817.75     52.69 o 
  20   2   0      684.02      636.51     85.81 o 
   2   3   0     1858.95     1704.54     41.08 o 
   4   3   0    32238.96    34962.30    249.31 o 
   6   3   0     3056.12     3136.21     55.13 o 
   8   3   0      800.50      842.58     15.05 o 
  10   3   0      103.79      150.20      8.97 o 
  12   3   0      365.35      290.42     16.06 o 
  14   3   0      136.20      131.25     11.69 o 
  16   3   0        0.40        5.65     11.82 o 
  18   3   0      267.67      208.43     23.80 o 
  20   3   0        7.48       27.00     12.56 o 
   0   4   0     3512.87     3349.59     39.16 o 
   2   4   0     2822.97     2510.65     50.41 o 
   4   4   0      558.39      503.18     20.37 o 
   6   4   0      728.72      747.25     14.17 o 
   8   4   0      286.13      248.47     12.79 o 
  10   4   0       36.37       23.85      4.87 o 
  12   4   0      819.84      811.48     28.80 o 
  14   4   0       72.25       70.25     10.49 o 
  16   4   0       21.44       17.70      6.75 o 
  18   4   0       68.72       51.57     12.91 o 
   2   5   0     2398.38     2595.17     45.46 o 
   4   5   0     2876.16     2827.76     48.83 o 
   6   5   0     2159.26     1989.16     54.90 o 
   8   5   0        0.84        3.52      6.25 o 
  10   5   0     1907.34     1892.21     85.78 o 
  12   5   0      387.10      490.75     24.70 o 
  14   5   0      408.65      425.52     28.91 o 
  16   5   0        2.90       16.68      8.64 o 
  18   5   0       11.10       13.40      8.92 o 
   0   6   0     1832.40     1867.91     83.99 o 
   2   6   0      583.94      649.12     29.67 o 
   4   6   0      675.72      683.06     32.97 o 
   6   6   0      143.65      168.09     16.97 o 
   8   6   0      647.29      644.96     27.81 o 
  10   6   0     1114.90     1195.25     52.29 o 
  12   6   0       10.51       16.98     11.56 o 
  14   6   0      493.64      499.62     35.83 o 
  16   6   0      184.55      167.44     21.52 o 
  18   6   0        2.11        0.87     11.87 o 
   2   7   0        6.72       14.22      6.51 o 
   4   7   0     1083.06     1022.74     36.56 o 
   6   7   0     6627.34     7253.85    299.46 o 
   8   7   0     3746.16     4201.41    137.85 o 
  10   7   0       67.25       49.39     13.94 o 
  12   7   0     1035.67     1074.07     58.76 o 
  14   7   0      650.38      737.16     43.32 o 
  16   7   0      513.61      500.47     52.49 o 
   0   8   0     4273.01     4367.02    302.94 o 
   2   8   0      269.96      227.25     24.67 o 
   4   8   0      222.92      206.45     21.14 o 
   6   8   0        9.46       10.43     14.18 o 
   8   8   0      869.93      903.08     54.47 o 
  10   8   0     1075.49     1127.39     58.42 o 
  12   8   0       59.26       46.54     12.91 o 
  14   8   0        8.18       23.05     10.56 o 
   2   9   0       97.36       91.80     13.48 o 
   4   9   0      438.29      407.32     27.70 o 
   6   9   0      999.59     1043.76     58.33 o 
   8   9   0      870.76      932.92     46.83 o 
  10   9   0      129.05      124.48     32.71 o 
  12   9   0      429.12      414.34     71.20 o 
  14   9   0      214.17      169.06     25.09 o 
   0  10   0      301.09      298.22     53.56 o 
   2  10   0      336.76      328.75     32.81 o 
   4  10   0      538.23      622.39     69.61 o 
   6  10   0       36.14       64.76     18.48 o 
   8  10   0      196.93      170.22     20.42 o 
  10  10   0      200.29      174.83     20.94 o 
   2  11   0        3.35       14.41     23.27 o 
   4  11   0        2.12        6.03      9.02 o 
   6  11   0      244.35      213.14     27.04 o 
   8  11   0      109.50       95.61     24.72 o 
   0  12   0        2.87       21.19     15.12 o 
   2  12   0        0.47       15.80     10.89 o 
   1   1   1     6115.81     5579.82     40.30 o 
   2   1   1      371.80      349.19      5.85 o 
   3   1   1    25556.24    26879.96    226.70 o 
   4   1   1    32948.27    35537.28    173.32 o 
   5   1   1     5846.83     5296.45     36.57 o 
   6   1   1     2442.72     2410.80     30.51 o 
   7   1   1     6916.96     6562.05     94.13 o 
   8   1   1      908.34      871.61     11.12 o 
   9   1   1     2492.57     2766.54     31.06 o 
  10   1   1       17.24       19.42      2.59 o 
  11   1   1      445.08      440.74     12.72 o 
  12   1   1       15.93        7.89      3.67 o 
  13   1   1     3888.63     4323.78     93.97 o 
  14   1   1      197.30      170.88      7.49 o 
  15   1   1      187.81      211.97     14.19 o 
  16   1   1      514.52      557.91     26.18 o 
  17   1   1       16.05       14.02      7.07 o 
  18   1   1       19.48       25.34      7.76 o 
  19   1   1       88.11       84.23     11.04 o 
  20   1   1        2.53       15.41      5.97 o 
   0   2   1    39951.34    46747.59    539.24 o 
   1   2   1      211.85      185.74      4.18 o 
   2   2   1       59.13       66.90      4.82 o 
   3   2   1     5231.38     4454.51     28.19 o 
   4   2   1     7791.20     6830.81     57.87 o 
   5   2   1      153.34      121.03      3.67 o 
   6   2   1     3688.80     3764.22     24.19 o 
   7   2   1       58.54       54.67      3.21 o 
   8   2   1     2447.38     2369.16     26.57 o 
   9   2   1     1707.09     1737.11     19.42 o 
  10   2   1     1776.64     1851.31     28.51 o 
  11   2   1      840.95      785.13     13.89 o 
  12   2   1       89.20       73.44      4.24 o 
  13   2   1        7.55        8.57      2.67 o 
  14   2   1        6.00        7.21      4.92 o 
  15   2   1      111.04       88.12      8.29 o 
  16   2   1        1.55       -1.91      4.95 o 
  17   2   1      321.83      325.05     23.26 o 
  18   2   1        1.34       -3.02      5.84 o 
  19   2   1       10.02       26.48      5.82 o 
  20   2   1       88.59       70.61      7.86 o 
   1   3   1     1991.37     1791.60     32.72 o 
   2   3   1     2028.15     2054.25     33.65 o 
   3   3   1    15212.32    14959.48     89.32 o 
   4   3   1     1410.94     1361.76     24.63 o 
   5   3   1       80.34      112.06      5.52 o 
   6   3   1     2096.75     2002.07     25.70 o 
   7   3   1    10766.94    11129.01    147.96 o 
   8   3   1       58.94       77.21      5.42 o 
   9   3   1      876.96      893.47     19.00 o 
  10   3   1      446.36      443.94     12.41 o 
  11   3   1     3507.92     3786.07     65.64 o 
  12   3   1      128.12      127.30      6.87 o 
  13   3   1      991.10     1054.33     19.09 o 
  14   3   1      162.66      173.19      6.10 o 
  15   3   1       28.91       38.96      5.33 o 
  16   3   1       30.53       31.36      5.83 o 
  17   3   1      122.72      141.37     12.91 o 
  18   3   1        1.29        5.84      5.27 o 
  19   3   1        0.63       10.83      7.19 o 
  20   3   1        6.84       20.01      7.21 o 
   0   4   1     4614.36     4393.86     35.99 o 
   1   4   1    12062.35    10808.97    139.15 o 
   2   4   1       13.39       23.29      2.48 o 
   3   4   1        9.64        6.56      2.31 o 
   4   4   1      474.69      473.06     11.47 o 
   5   4   1     2724.16     3312.22     45.20 o 
   6   4   1     2759.02     3127.45     32.95 o 
   7   4   1      265.22      249.03      8.60 o 
   8   4   1     1675.16     1719.73     27.72 o 
   9   4   1     3965.93     3976.44     68.27 o 
  10   4   1       98.74       99.00      5.39 o 
  11   4   1      865.56      855.74     25.03 o 
  12   4   1      582.05      549.17     17.18 o 
  13   4   1     3076.40     3371.20     59.76 o 
  14   4   1        0.77        0.07      6.08 o 
  15   4   1       92.07       84.62      7.03 o 
  16   4   1        0.92        1.60      5.78 o 
  17   4   1      640.84      701.36     26.97 o 
  18   4   1        4.93       22.86     10.20 o 
  19   4   1      236.96      204.12     17.79 o 
   1   5   1       10.80       10.86      1.83 o 
   2   5   1      689.85      696.75     15.72 o 
   3   5   1       23.05       19.66      3.56 o 
   4   5   1      389.17      378.66     12.28 o 
   5   5   1     1618.48     1685.22     24.54 o 
   6   5   1     2849.58     2939.26     62.35 o 
   7   5   1       15.80       19.86      4.68 o 
   8   5   1        3.56        4.46      3.72 o 
   9   5   1       16.93       21.69      5.47 o 
  10   5   1      185.36      214.28     14.90 o 
  11   5   1       18.18       17.96      6.59 o 
  12   5   1       42.12       29.77      5.45 o 
  13   5   1       43.04       28.56      5.79 o 
  14   5   1      176.64      160.66     11.62 o 
  15   5   1       22.47       21.77      7.91 o 
  16   5   1      161.64      157.37     13.54 o 
  17   5   1      176.11      166.65     15.31 o 
  18   5   1        1.86       -1.07      8.25 o 
  19   5   1      101.14       83.58     13.22 o 
   0   6   1      489.19      486.46     23.15 o 
   1   6   1     3702.84     3926.59     77.60 o 
   2   6   1     1271.30     1233.99     25.52 o 
   3   6   1     1336.23     1382.86     28.30 o 
   4   6   1        1.00       10.48      4.47 o 
   5   6   1     1472.19     1562.80     36.06 o 
   6   6   1      181.02      174.90     10.07 o 
   7   6   1     1456.75     1630.56     46.79 o 
   8   6   1      490.48      478.12     15.75 o 
   9   6   1       14.61       10.19      8.35 o 
  10   6   1      562.17      627.44     25.41 o 
  11   6   1      603.35      667.57     24.00 o 
  12   6   1       17.05       26.71      6.03 o 
  13   6   1      414.27      405.71     25.69 o 
  14   6   1      115.88      119.45     10.14 o 
  15   6   1       44.52       40.87      7.48 o 
  16   6   1        0.57        7.95     12.39 o 
  17   6   1       40.91       50.23     10.05 o 
  18   6   1       23.16       35.42      8.89 o 
   1   7   1      431.46      466.72     18.38 o 
   2   7   1       52.33       46.55      4.75 o 
   3   7   1       34.10       40.87      5.73 o 
   4   7   1      111.02       83.97      8.35 o 
   5   7   1       84.07       93.65      6.73 o 
   6   7   1        8.94       25.38      6.29 o 
   7   7   1      131.20      163.38     12.43 o 
   8   7   1      135.56      156.00     14.80 o 
   9   7   1      266.10      301.12     19.99 o 
  10   7   1       10.53       16.30      5.39 o 
  11   7   1       75.33       79.64      8.74 o 
  12   7   1        0.06       -0.25      9.82 o 
  13   7   1      262.28      220.57     17.26 o 
  14   7   1        0.08        9.07      7.61 o 
  15   7   1        0.17        8.46      6.30 o 
  16   7   1       42.51       46.19     12.14 o 
  17   7   1        0.32        1.39     16.01 o 
   0   8   1     2169.13     2229.96     76.57 o 
   1   8   1     1522.55     1593.99     41.04 o 
   2   8   1        4.46        7.45      7.53 o 
   3   8   1       43.49       39.29      6.91 o 
   4   8   1      380.07      371.38     17.17 o 
   5   8   1      751.26      761.39     18.82 o 
   6   8   1       31.11       24.49     11.04 o 
   7   8   1      597.14      624.72     28.54 o 
   8   8   1      613.86      644.04     27.50 o 
   9   8   1       31.44       17.24      9.16 o 
  10   8   1      123.24      124.56     12.29 o 
  11   8   1       19.34       17.04      7.54 o 
  12   8   1       44.17       43.83      9.32 o 
  13   8   1      191.29      174.07     19.37 o 
  14   8   1        5.10        7.63      5.43 o 
  15   8   1       63.79       65.59      9.75 o 
   1   9   1        0.85       15.22      8.72 o 
   2   9   1        0.01        3.10      5.96 o 
   3   9   1        8.49       22.89      6.47 o 
   4   9   1      350.51      358.20     20.66 o 
   5   9   1       80.36      108.04     13.57 o 
   6   9   1       40.98       39.99      7.22 o 
   7   9   1        9.96       14.22      6.81 o 
   8   9   1        0.53       17.13      6.89 o 
   9   9   1        3.55       10.44      7.54 o 
  10   9   1       18.19       18.31      8.00 o 
  11   9   1       14.10       24.26      8.17 o 
  12   9   1        1.08       10.87      7.93 o 
  13   9   1        6.89       22.07     10.07 o 
  14   9   1        2.46       11.32      8.69 o 
   0  10   1      338.79      274.63     29.23 o 
   1  10   1       68.77       53.69     10.18 o 
   2  10   1        2.91       15.97     11.66 o 
   3  10   1       82.07       80.96     10.80 o 
   4  10   1        8.28       14.83      6.29 o 
   5  10   1      438.51      453.52     26.50 o 
   6  10   1        0.01        4.56      5.99 o 
   7  10   1        0.10       10.85      8.57 o 
   8  10   1       87.90       62.95     11.62 o 
   9  10   1       11.27       29.05      7.54 o 
  10  10   1        0.16        9.81      8.33 o 
  11  10   1        9.61       12.81      7.31 o 
   1  11   1      598.89      704.47     39.81 o 
   2  11   1      274.27      291.69     25.56 o 
   3  11   1      812.13      850.38     57.55 o 
   4  11   1      192.85      154.20     17.36 o 
   5  11   1      172.29      180.79     15.19 o 
   6  11   1       11.54       15.92      8.99 o 
   7  11   1      419.77      357.99     37.69 o 
   8  11   1       98.51       80.66     10.20 o 
   0  12   1       59.82       62.35     16.06 o 
   1  12   1       22.11       26.65      6.60 o 
   2  12   1        3.87       12.69      5.81 o 
   3  12   1       13.26       27.28      9.34 o 
   0   0   2    18955.68    22153.95    314.21 o 
   1   0   2    15638.45    16765.85    106.62 o 
   2   0   2     2756.69     2568.83     30.31 o 
   3   0   2        1.40       -0.43      3.10 o 
   4   0   2    10972.15     9626.45     74.90 o 
   5   0   2    11957.52    11274.78     93.60 o 
   6   0   2        9.63        3.93      2.97 o 
   7   0   2      861.23      795.20     14.83 o 
   8   0   2     2721.64     2598.91     51.58 o 
   9   0   2     7626.45     7639.83    286.64 o 
  10   0   2       35.84       76.86      8.84 o 
  11   0   2     1365.79     1389.90     47.22 o 
  12   0   2       14.74       10.37      5.66 o 
  13   0   2      218.03      207.60     18.51 o 
  14   0   2     1528.35     1564.02     46.54 o 
  15   0   2      463.42      431.63     23.60 o 
  16   0   2      159.69      145.33     17.25 o 
  17   0   2      627.46      742.31     37.51 o 
  18   0   2      804.33      993.93     55.24 o 
  19   0   2        0.41        9.45      7.66 o 
  20   0   2      161.01      163.35     18.79 o 
   1   1   2     2274.98     2038.03     43.44 o 
   2   1   2     1338.23     1015.28     16.81 o 
   3   1   2    20307.68    19361.55    140.63 o 
   4   1   2      167.26      160.58      4.99 o 
   5   1   2    10361.56     9098.67     59.40 o 
   6   1   2      276.48      244.54      6.62 o 
   7   1   2     5286.89     5005.58     68.29 o 
   8   1   2        0.25        2.49      2.39 o 
   9   1   2      710.28      707.91     13.04 o 
  10   1   2      257.31      249.17      9.82 o 
  11   1   2        2.49        1.38      3.81 o 
  12   1   2      505.98      511.87     12.87 o 
  13   1   2       18.16       24.88      4.95 o 
  14   1   2        0.03       -0.24      3.13 o 
  15   1   2      403.73      352.73     13.39 o 
  16   1   2      163.87      160.50     12.57 o 
  17   1   2       88.31       71.86      7.81 o 
  18   1   2       10.03       16.39      5.69 o 
  19   1   2        0.00        0.71      6.22 o 
  20   1   2        0.03        2.80      7.19 o 
   0   2   2     4143.57     3879.93     92.37 o 
   1   2   2     8520.45     7492.89     58.33 o 
   2   2   2    10309.36     9349.25     55.00 o 
   3   2   2    42162.62    47954.68    436.99 o 
   4   2   2       33.46       45.41      5.37 o 
   5   2   2       20.30       11.91      2.37 o 
   6   2   2     1342.52     1473.88     17.98 o 
   7   2   2     3288.61     3368.89     42.55 o 
   8   2   2      244.45      265.47      8.34 o 
   9   2   2     1603.67     1509.95     18.85 o 
  10   2   2      332.94      302.99     11.22 o 
  11   2   2      401.37      390.49      9.88 o 
  12   2   2      730.48      727.60     14.33 o 
  13   2   2     1144.39     1158.56     25.12 o 
  14   2   2      580.62      578.57     15.41 o 
  15   2   2      120.46      109.94      9.33 o 
  16   2   2       45.29       54.22      7.40 o 
  17   2   2      398.37      449.20     25.26 o 
  18   2   2       85.32       74.97     10.75 o 
  19   2   2      610.03      714.53     46.38 o 
  20   2   2      206.81      179.78     16.27 o 
   1   3   2     2427.28     2192.85     39.63 o 
   2   3   2      105.83      195.43      9.96 o 
   3   3   2      978.68      885.14     15.36 o 
   4   3   2     1899.63     1744.98     27.91 o 
   5   3   2     2846.34     2743.14     33.98 o 
   6   3   2      305.31      377.17      9.26 o 
   7   3   2       81.21       61.01      5.19 o 
   8   3   2     1500.98     1523.31     17.00 o 
   9   3   2      976.15      890.00     20.46 o 
  10   3   2      140.77      123.85      6.09 o 
  11   3   2      321.30      317.31      9.10 o 
  12   3   2        0.09        3.10      2.71 o 
  13   3   2     1766.68     1768.79     31.91 o 
  14   3   2       84.85       70.33      7.61 o 
  15   3   2        4.18       12.50      4.63 o 
  16   3   2        0.35       15.16      5.30 o 
  17   3   2       24.61       33.02      8.41 o 
  18   3   2      148.06      158.24     14.08 o 
  19   3   2       94.59       95.19     11.10 o 
  20   3   2        3.67       15.31      6.89 o 
   0   4   2      973.44     1048.02     21.24 o 
   1   4   2     1368.51     1295.95     18.63 o 
   2   4   2       43.02       35.92      2.54 o 
   3   4   2     2547.35     2628.15     33.76 o 
   4   4   2      147.45      128.27      6.15 o 
   5   4   2     1860.03     1806.16     26.21 o 
   6   4   2      390.67      300.94     10.03 o 
   7   4   2     3726.82     3931.51     48.32 o 
   8   4   2      165.76      159.31      9.58 o 
   9   4   2       98.90       67.61      5.01 o 
  10   4   2      507.27      449.80     11.71 o 
  11   4   2        1.64        4.34      4.75 o 
  12   4   2       13.03       14.25      3.64 o 
  13   4   2     1064.67     1155.91     24.94 o 
  14   4   2       69.59       79.04      8.36 o 
  15   4   2        0.56        3.29      6.27 o 
  16   4   2      155.40      145.66     11.63 o 
  17   4   2        0.33       10.13      8.52 o 
  18   4   2       23.79        1.87      7.23 o 
  19   4   2       53.11       53.37      9.26 o 
   1   5   2       28.53       33.64      4.65 o 
   2   5   2      331.09      299.24     11.18 o 
   3   5   2     6074.72     6383.78     99.05 o 
   4   5   2       18.12       17.40      3.37 o 
   5   5   2       47.67       22.57      4.24 o 
   6   5   2     2836.45     2896.17    102.15 o 
   7   5   2     1350.30     1314.55     26.85 o 
   8   5   2       68.68       64.53      4.64 o 
   9   5   2        0.37       17.48      4.24 o 
  10   5   2      277.79      314.11     13.91 o 
  11   5   2      394.39      397.95     13.80 o 
  12   5   2      109.70      105.57     12.62 o 
  13   5   2      628.62      613.75     22.79 o 
  14   5   2      337.21      342.88     20.46 o 
  15   5   2      249.94      235.28     18.63 o 
  16   5   2        1.22       17.47      5.06 o 
  17   5   2      128.20      163.44     15.75 o 
  18   5   2       73.95       66.31      9.91 o 
  19   5   2        3.81       13.81      9.23 o 
   0   6   2      277.49      277.21     18.33 o 
   1   6   2       58.69       64.40      6.72 o 
   2   6   2        0.12       10.95      3.40 o 
   3   6   2      837.45      800.30     29.83 o 
   4   6   2      159.80      164.91      9.83 o 
   5   6   2     2577.45     2672.55     68.06 o 
   6   6   2        4.06       14.73      4.29 o 
   7   6   2       34.37       39.27      4.88 o 
   8   6   2       38.22       33.89      5.14 o 
   9   6   2      513.58      504.26     41.07 o 
  10   6   2       52.24       57.24      8.28 o 
  11   6   2       68.95       73.51      9.32 o 
  12   6   2       50.79       34.19      8.36 o 
  13   6   2      974.67     1030.24     39.19 o 
  14   6   2        9.02        8.79      4.70 o 
  15   6   2       21.00       19.23      8.76 o 
  16   6   2       23.85       29.67      8.42 o 
  17   6   2       16.63       14.14      6.94 o 
  18   6   2        8.85       24.15      7.41 o 
   1   7   2     1192.54     1282.71     31.97 o 
   2   7   2       80.21       89.31      8.13 o 
   3   7   2       58.03       43.59      4.34 o 
   4   7   2      154.60      183.60     11.50 o 
   5   7   2      128.32      131.90      9.00 o 
   6   7   2     1441.03     1501.79     43.69 o 
   7   7   2      271.83      309.55     17.95 o 
   8   7   2      805.16      885.44     21.05 o 
   9   7   2     1441.30     1584.15     40.43 o 
  10   7   2       67.34       64.50      9.65 o 
  11   7   2       16.49       27.25      6.49 o 
  12   7   2      221.71      213.41     18.64 o 
  13   7   2      107.85       87.44     10.59 o 
  14   7   2      219.10      239.07     19.02 o 
  15   7   2      313.59      337.42     32.05 o 
  16   7   2      102.30      120.90     12.06 o 
  17   7   2      117.55      100.81     14.49 o 
   0   8   2      415.96      422.98     40.47 o 
   1   8   2      312.98      333.58     17.70 o 
   2   8   2       64.98       65.50     10.09 o 
   3   8   2      290.97      292.96     17.62 o 
   4   8   2       82.55       70.81      9.02 o 
   5   8   2       55.99       69.73      8.83 o 
   6   8   2      122.38      156.01     12.59 o 
   7   8   2       23.17       27.33      5.41 o 
   8   8   2      125.30      131.22     13.22 o 
   9   8   2      435.29      471.41     33.75 o 
  10   8   2      643.32      627.21     33.42 o 
  11   8   2      296.21      230.41     17.31 o 
  12   8   2       29.97       26.80      7.16 o 
  13   8   2       61.26       60.95      9.60 o 
  14   8   2       56.79       39.74      9.03 o 
  15   8   2       12.43       22.25     10.59 o 
   1   9   2      510.74      490.78     21.06 o 
   2   9   2       12.13       15.08      5.72 o 
   3   9   2      689.92      731.05     33.13 o 
   4   9   2       58.82       74.94      8.27 o 
   5   9   2      171.87      199.69     15.10 o 
   6   9   2      314.67      330.38     29.14 o 
   7   9   2      344.86      379.25     21.08 o 
   8   9   2      622.60      706.74     34.63 o 
   9   9   2       17.66       31.12      7.53 o 
  10   9   2       23.90       22.00      7.03 o 
  11   9   2       71.64       73.71     14.29 o 
  12   9   2      152.15      152.33     16.39 o 
  13   9   2      175.69      179.85     21.06 o 
   0  10   2      150.40      121.53     14.92 o 
   1  10   2       21.77       31.30      6.76 o 
   2  10   2       36.76       21.24     10.21 o 
   3  10   2      482.99      585.09     40.21 o 
   4  10   2       55.44       51.06      8.10 o 
   5  10   2        0.02       18.70      7.80 o 
   6  10   2       14.92        7.21      8.60 o 
   7  10   2       14.10       14.89      6.23 o 
   8  10   2       24.07       24.52      8.07 o 
   9  10   2      102.30      115.41     13.45 o 
  10  10   2      146.06      139.35     12.42 o 
  11  10   2      148.64      174.58     19.76 o 
   1  11   2       48.30       28.59     10.93 o 
   2  11   2       21.01       16.49      6.29 o 
   3  11   2      130.01      108.09     12.99 o 
   4  11   2        0.17       13.63      8.96 o 
   5  11   2      107.72      108.03     11.16 o 
   6  11   2       23.01       20.08      8.58 o 
   7  11   2      168.53      129.41     14.99 o 
   8  11   2       43.47       43.01      9.53 o 
   0  12   2        1.02       24.39     11.41 o 
   1  12   2        7.37       21.62      9.08 o 
   2  12   2       44.27       53.77      9.62 o 
   1   1   3     7235.46     6141.68     47.05 o 
   2   1   3     3270.92     2841.32     23.70 o 
   3   1   3     6175.72     5526.95     45.04 o 
   4   1   3     8576.67     7741.64     62.61 o 
   5   1   3     1461.31     1401.18     22.47 o 
   6   1   3     3828.57     3589.26     32.46 o 
   7   1   3      422.88      462.58     10.89 o 
   8   1   3       22.42       33.53      2.42 o 
   9   1   3       22.60       22.84      3.42 o 
  10   1   3      501.13      565.59     16.81 o 
  11   1   3       19.84       34.85      4.96 o 
  12   1   3      212.99      208.68     13.00 o 
  13   1   3      996.25     1045.79     24.84 o 
  14   1   3     1563.91     1657.73     35.37 o 
  15   1   3        8.72        9.34      6.33 o 
  16   1   3      259.92      311.55     20.67 o 
  17   1   3       54.52       54.90      8.17 o 
  18   1   3       60.51       41.94      7.34 o 
  19   1   3       35.48       30.84      7.74 o 
  20   1   3       20.64       22.36      7.08 o 
   0   2   3    28487.22    29606.91    612.67 o 
   1   2   3      390.08      406.11      8.58 o 
   2   2   3     4874.81     4203.68     29.58 o 
   3   2   3      512.01      472.06      9.91 o 
   4   2   3       25.84       28.19      2.96 o 
   5   2   3     1947.23     1875.00     30.86 o 
   6   2   3      338.39      331.12     11.17 o 
   7   2   3      810.14      899.32     13.70 o 
   8   2   3     2726.96     2717.84     30.67 o 
   9   2   3     1676.90     1769.03     20.14 o 
  10   2   3     2024.63     2070.77     37.59 o 
  11   2   3     1013.43      996.69     18.40 o 
  12   2   3       52.88       39.80      4.62 o 
  13   2   3      242.76      242.45      9.29 o 
  14   2   3        4.18        6.70      4.76 o 
  15   2   3      449.81      439.22     18.04 o 
  16   2   3      105.87      109.78      8.62 o 
  17   2   3       31.43       27.27      6.87 o 
  18   2   3       43.98       42.48      7.88 o 
  19   2   3        0.06        0.69      7.51 o 
  20   2   3      207.52      195.74     17.92 o 
   1   3   3       36.28       26.42      3.16 o 
   2   3   3     8384.30     7632.50     55.32 o 
   3   3   3     7044.71     6921.41     47.89 o 
   4   3   3      503.70      502.16     12.23 o 
   5   3   3     4413.55     4233.88     52.21 o 
   6   3   3     2466.98     2474.30     34.38 o 
   7   3   3      363.95      356.68     11.90 o 
   8   3   3      921.81     1007.22     14.10 o 
   9   3   3      245.50      198.81      7.47 o 
  10   3   3       89.04      104.19      5.36 o 
  11   3   3       25.56       22.28      3.75 o 
  12   3   3      389.86      419.91     11.31 o 
  13   3   3      754.42      743.94     17.55 o 
  14   3   3      587.83      604.19     16.76 o 
  15   3   3      472.43      453.47     19.86 o 
  16   3   3       21.52       22.32      4.87 o 
  17   3   3       14.94        6.24      6.34 o 
  18   3   3       27.30       30.03      8.17 o 
  19   3   3       23.52       38.16     16.05 o 
  20   3   3        1.42       11.69      7.88 o 
   0   4   3     5924.95     6018.45    134.94 o 
   1   4   3      261.03      283.42      7.67 o 
   2   4   3     1520.78     1369.64     18.36 o 
   3   4   3      136.92      143.54      6.99 o 
   4   4   3      134.28      131.70      6.49 o 
   5   4   3      844.10      880.83     11.33 o 
   6   4   3     1925.98     2063.05     25.68 o 
   7   4   3      452.73      456.75     15.02 o 
   8   4   3     1404.07     1405.88     24.08 o 
   9   4   3      678.51      710.38     15.03 o 
  10   4   3     1090.43     1098.24     24.75 o 
  11   4   3       21.70       14.56      3.58 o 
  12   4   3      336.91      316.66     12.54 o 
  13   4   3      468.21      528.62     21.15 o 
  14   4   3     1200.15     1239.53     37.49 o 
  15   4   3       17.65       10.56      4.95 o 
  16   4   3       34.35       21.43      5.74 o 
  17   4   3       87.73       87.43     12.76 o 
  18   4   3      289.43      273.41     21.88 o 
  19   4   3        1.04       21.11      8.33 o 
   1   5   3       56.36       73.87      6.13 o 
   2   5   3      236.07      294.03     13.90 o 
   3   5   3     2173.06     2438.79     42.33 o 
   4   5   3       58.85       42.61      7.00 o 
   5   5   3        1.09       12.95      4.35 o 
   6   5   3     2454.06     2603.28     60.15 o 
   7   5   3      305.31      313.23     13.70 o 
   8   5   3      441.79      457.37     12.93 o 
   9   5   3        8.79       13.41      5.10 o 
  10   5   3      450.70      456.20     15.55 o 
  11   5   3       16.63       25.94      5.36 o 
  12   5   3      190.17      194.11     12.00 o 
  13   5   3       14.01       20.30      6.83 o 
  14   5   3      379.21      430.09     28.60 o 
  15   5   3        4.10        6.32      6.01 o 
  16   5   3      210.34      221.85     16.51 o 
  17   5   3        2.11       12.26      7.49 o 
  18   5   3        8.15       25.76      9.50 o 
   0   6   3     2254.13     2346.69     62.75 o 
   1   6   3      949.22      960.99     19.26 o 
   2   6   3     3899.61     3991.16     74.72 o 
   3   6   3      161.95      172.05      9.67 o 
   4   6   3       44.51       50.24      8.75 o 
   5   6   3       73.25      115.73      8.78 o 
   6   6   3     1314.25     1332.45     32.72 o 
   7   6   3      178.83      182.19     10.36 o 
   8   6   3       38.78       38.04      6.16 o 
   9   6   3        0.75        9.17      5.18 o 
  10   6   3     3185.82     3335.01     96.79 o 
  11   6   3       27.79       53.35      7.25 o 
  12   6   3      129.92      158.44     12.12 o 
  13   6   3      104.92       92.75      7.85 o 
  14   6   3       55.49       57.91      7.59 o 
  15   6   3        5.59       16.08      6.40 o 
  16   6   3        0.74       23.13      7.83 o 
  17   6   3       20.10       29.90      7.35 o 
  18   6   3      114.08       89.95     12.13 o 
   1   7   3        3.29        5.25      3.37 o 
   2   7   3        0.30        4.65      4.74 o 
   3   7   3        1.99        4.02      4.94 o 
   4   7   3      163.79      146.64     10.03 o 
   5   7   3       11.83        8.42      7.93 o 
   6   7   3       23.85       29.68      7.09 o 
   7   7   3      307.98      287.76     12.60 o 
   8   7   3     1427.62     1451.33     36.05 o 
   9   7   3       39.36       33.41      5.64 o 
  10   7   3      179.98      221.69     18.03 o 
  11   7   3      123.06      130.25     11.40 o 
  12   7   3        6.49        9.08      6.84 o 
  13   7   3       13.48       11.27      5.93 o 
  14   7   3        2.29       11.53      7.45 o 
  15   7   3        2.71       18.25      8.85 o 
  16   7   3       38.17       29.05      9.96 o 
   0   8   3     1105.99     1084.11     43.70 o 
   1   8   3      208.46      209.22     14.46 o 
   2   8   3      225.89      217.90     16.13 o 
   3   8   3       38.47       36.14      6.04 o 
   4   8   3       67.04       62.36      9.81 o 
   5   8   3      569.13      566.33     17.06 o 
   6   8   3       21.68       17.80      6.85 o 
   7   8   3        2.05       -6.11      8.32 o 
   8   8   3      535.04      525.78     24.04 o 
   9   8   3       14.90       15.69      5.18 o 
  10   8   3      171.67      181.55     20.11 o 
  11   8   3        9.24       21.92      6.46 o 
  12   8   3      167.23      170.33     21.47 o 
  13   8   3        0.08        1.95      8.18 o 
  14   8   3       17.04        8.92      9.51 o 
  15   8   3        1.99        1.84     13.53 o 
   1   9   3      270.16      287.66     21.88 o 
   2   9   3       25.71       38.73      6.65 o 
   3   9   3     1038.08     1245.23     40.35 o 
   4   9   3      283.25      277.91     18.88 o 
   5   9   3       41.06       40.14      8.47 o 
   6   9   3      419.83      435.47     27.08 o 
   7   9   3        4.88       13.88      6.97 o 
   8   9   3        0.75        5.08      6.81 o 
   9   9   3       10.36        8.73      7.89 o 
  10   9   3        6.75        0.51      6.52 o 
  11   9   3       15.91       20.06      7.10 o 
  12   9   3       41.36       26.40     12.08 o 
  13   9   3       41.11       35.47     10.51 o 
   0  10   3      538.98      506.62     36.38 o 
   1  10   3      124.92      109.04     12.25 o 
   2  10   3       44.01       39.27      7.41 o 
   3  10   3       26.47       20.10      7.54 o 
   4  10   3        6.40       10.94      6.89 o 
   5  10   3       22.31       16.32      6.67 o 
   6  10   3        2.43       18.29      6.26 o 
   7  10   3       74.03       50.46     11.45 o 
   8  10   3        5.27       22.77      7.32 o 
   9  10   3       19.56       14.95      7.07 o 
  10  10   3       13.19       11.96      7.50 o 
  11  10   3       40.83       51.96      8.96 o 
   1  11   3        4.17       27.65     11.00 o 
   2  11   3      270.83      262.72     24.46 o 
   3  11   3        3.36       14.28      8.56 o 
   4  11   3      252.07      236.08     26.34 o 
   5  11   3       17.58       18.56      8.88 o 
   6  11   3      128.59      143.91     14.60 o 
   7  11   3        4.27       20.26      7.58 o 
   8  11   3      232.42      201.81     21.42 o 
   0  12   3      120.94      104.25     27.28 o 
   1  12   3       80.72       41.61     17.06 o 
   1   0   4    35930.12    41030.25    274.67 o 
   2   0   4      767.75      718.26     14.19 o 
   3   0   4        4.22       12.23      2.66 o 
   4   0   4      535.69      532.21     11.93 o 
   5   0   4      543.58      452.54     10.98 o 
   6   0   4      540.31      489.28     15.26 o 
   7   0   4     1505.09     1370.31     24.39 o 
   8   0   4       32.22       33.49      5.06 o 
   9   0   4    10900.08    10482.74    256.35 o 
  10   0   4     7472.19     7557.08    308.70 o 
  11   0   4       22.53       17.11      9.43 o 
  12   0   4      686.63      670.13     22.44 o 
  13   0   4      844.65      802.78     27.63 o 
  14   0   4      221.01      193.97     16.49 o 
  15   0   4      584.00      668.83     20.59 o 
  16   0   4      118.79      130.62     13.27 o 
  17   0   4     1006.51     1189.69     54.77 o 
  18   0   4      146.16      135.87     37.69 o 
  19   0   4      673.42      686.51     78.00 o 
  20   0   4       45.30       47.60     18.19 o 
   1   1   4        2.68        6.60      1.49 o 
   2   1   4     5937.38     4825.73     30.26 o 
   3   1   4       14.42       17.47      1.87 o 
   4   1   4        6.38        7.71      1.90 o 
   5   1   4     1682.60     1631.40     26.80 o 
   6   1   4      305.39      233.86      6.93 o 
   7   1   4     5817.90     5727.75     90.63 o 
   8   1   4      207.37      197.76      6.62 o 
   9   1   4      280.56      309.37      8.87 o 
  10   1   4      343.44      346.07     13.26 o 
  11   1   4      634.80      695.45     16.20 o 
  12   1   4      122.86      103.33      6.99 o 
  13   1   4       60.52       50.74      5.54 o 
  14   1   4      133.47      118.90     10.79 o 
  15   1   4      155.29      165.78     10.66 o 
  16   1   4      117.10       98.14      7.34 o 
  17   1   4       44.02       37.44      7.12 o 
  18   1   4      158.62      145.02     15.23 o 
  19   1   4        7.99        3.11      7.31 o 
  20   1   4       79.31       60.80     11.31 o 
   0   2   4    14460.92    12681.46    169.66 o 
   1   2   4    33867.45    36826.68    238.10 o 
   2   2   4      880.34      797.83     15.21 o 
   3   2   4     1150.11     1037.91     18.33 o 
   4   2   4     2061.36     2034.01     33.24 o 
   5   2   4        4.67       11.22      2.44 o 
   6   2   4      700.60      813.06     11.00 o 
   7   2   4     2424.36     2344.55     33.03 o 
   8   2   4      498.49      480.86     12.78 o 
   9   2   4     1196.16     1056.22     17.13 o 
  10   2   4      297.63      296.79      9.75 o 
  11   2   4     2385.93     2503.74     48.78 o 
  12   2   4       49.80       38.29      4.53 o 
  13   2   4     1202.95     1198.92     23.81 o 
  14   2   4       41.68       27.78      4.12 o 
  15   2   4       28.79       23.25      4.29 o 
  16   2   4        9.38        9.39      5.49 o 
  17   2   4       27.95       16.74      8.22 o 
  18   2   4      188.81      212.40     16.94 o 
  19   2   4      403.34      398.76     28.72 o 
  20   2   4        8.36       20.38      7.85 o 
   1   3   4     3908.73     3934.85     41.23 o 
   2   3   4     2122.75     2069.70     34.98 o 
   3   3   4      905.92      800.22     14.96 o 
   4   3   4        6.75       12.38      2.50 o 
   5   3   4      738.71      684.39     16.42 o 
   6   3   4     2235.81     2462.41     49.63 o 
   7   3   4       21.89       40.39      5.30 o 
   8   3   4      101.48       97.76      5.80 o 
   9   3   4      334.27      328.31      9.98 o 
  10   3   4        5.13        5.85      2.99 o 
  11   3   4      184.22      144.82      6.64 o 
  12   3   4       43.62       48.27      3.43 o 
  13   3   4     2515.56     2674.49     53.30 o 
  14   3   4      101.82      101.89      9.25 o 
  15   3   4       33.21       23.49      5.36 o 
  16   3   4       57.29       66.76      6.63 o 
  17   3   4        3.29       11.39      6.24 o 
  18   3   4       17.58       21.95      7.44 o 
  19   3   4        0.27       -1.72     12.93 o 
   0   4   4     2578.69     2415.46     75.25 o 
   1   4   4      702.44      676.06     24.05 o 
   2   4   4       13.10       20.12      2.38 o 
   3   4   4     1291.80     1272.31     22.27 o 
   4   4   4       46.14       58.70      4.90 o 
   5   4   4      439.99      463.05     13.44 o 
   6   4   4        9.83       13.38      3.92 o 
   7   4   4      826.14      858.76     21.24 o 
   8   4   4        7.59        5.83      4.05 o 
   9   4   4       76.04       72.11      4.24 o 
  10   4   4       31.36       32.55      3.24 o 
  11   4   4       17.49       15.46      3.47 o 
  12   4   4       54.73       36.91      5.68 o 
  13   4   4        0.14        4.23      8.29 o 
  14   4   4      130.73      109.47      8.90 o 
  15   4   4       26.56       22.32      4.72 o 
  16   4   4        0.05       14.77      5.93 o 
  17   4   4        6.48       21.43      8.61 o 
  18   4   4       13.91        2.66      7.79 o 
  19   4   4       59.94       42.72     10.96 o 
   1   5   4       64.90       52.98      5.83 o 
   2   5   4      110.89      124.48      8.23 o 
   3   5   4     1176.78      970.36     30.92 o 
   4   5   4      193.11      247.52     10.89 o 
   5   5   4     2653.22     2823.85     55.66 o 
   6   5   4      735.41      718.75     22.05 o 
   7   5   4      686.88      709.76     16.65 o 
   8   5   4      136.85      132.46      6.85 o 
   9   5   4     2118.76     2188.90     50.49 o 
  10   5   4      686.59      665.19     27.36 o 
  11   5   4      862.43      934.94     22.86 o 
  12   5   4       26.18       47.51      8.36 o 
  13   5   4      745.38      770.16     28.37 o 
  14   5   4        9.16       19.92      6.59 o 
  15   5   4      327.92      376.75     21.20 o 
  16   5   4       24.92       12.51      5.61 o 
  17   5   4        6.23       17.12     10.48 o 
  18   5   4        0.12       17.10      7.65 o 
   0   6   4     1872.69     2129.99     65.86 o 
   1   6   4      290.09      298.02     13.54 o 
   2   6   4       29.09       26.48      5.67 o 
   3   6   4      157.53      147.44      8.91 o 
   4   6   4      765.70      814.37     23.05 o 
   5   6   4      558.43      560.76     15.19 o 
   6   6   4      543.83      575.89     14.93 o 
   7   6   4        4.04       11.52      2.87 o 
   8   6   4      260.24      221.01     10.01 o 
   9   6   4       59.68       37.86      4.85 o 
  10   6   4      298.82      325.14     19.84 o 
  11   6   4       49.98       43.57      7.93 o 
  12   6   4       31.84       38.02      6.29 o 
  13   6   4       39.95       32.30      7.29 o 
  14   6   4      230.30      221.09     18.56 o 
  15   6   4       38.00       11.51     10.71 o 
  16   6   4       11.84        8.05      8.55 o 
  17   6   4       85.74       79.90     13.40 o 
   1   7   4        0.03        2.94      3.69 o 
   2   7   4        0.27       10.71      5.88 o 
   3   7   4      318.51      355.84     13.60 o 
   4   7   4      395.52      379.99     17.75 o 
   5   7   4     1240.16     1270.59     33.67 o 
   6   7   4      534.58      605.93     16.87 o 
   7   7   4     1231.15     1438.99     36.09 o 
   8   7   4       27.39       21.76      5.74 o 
   9   7   4       30.98       19.43      7.04 o 
  10   7   4      631.64      622.17     25.52 o 
  11   7   4      553.53      565.08     30.70 o 
  12   7   4        0.34        6.94      8.32 o 
  13   7   4       73.74       59.96      8.85 o 
  14   7   4       84.04      110.61     19.60 o 
  15   7   4      363.07      437.72     32.82 o 
  16   7   4      131.62      113.45     12.86 o 
   0   8   4     1375.75     1459.00     58.53 o 
   1   8   4      596.26      641.12     26.54 o 
   2   8   4      131.23      120.29     11.60 o 
   3   8   4      147.11      147.40     10.65 o 
   4   8   4      165.60      187.67     12.99 o 
   5   8   4      780.66      838.89     22.59 o 
   6   8   4      447.10      472.58     26.46 o 
   7   8   4      391.27      430.86     23.41 o 
   8   8   4       54.97       68.41     16.96 o 
   9   8   4      503.49      450.59     29.47 o 
  10   8   4      349.95      325.25     25.19 o 
  11   8   4      109.55      119.86     14.08 o 
  12   8   4       21.43       12.51      7.37 o 
  13   8   4      114.33      111.05     12.68 o 
  14   8   4        8.46       14.27      6.54 o 
  15   8   4       12.08       26.35     11.18 o 
   1   9   4      191.61      212.27     16.54 o 
   2   9   4       93.95       77.56     12.63 o 
   3   9   4      912.82     1028.87     42.29 o 
   4   9   4       78.24       62.12      9.85 o 
   5   9   4      704.95      732.76     31.96 o 
   6   9   4       26.16       16.20     10.01 o 
   7   9   4     1097.43     1186.68     42.67 o 
   8   9   4       25.81       22.96      7.33 o 
   9   9   4       20.39       25.58      6.95 o 
  10   9   4      182.54      157.85     20.59 o 
  11   9   4        8.40       17.23      8.15 o 
  12   9   4        4.67        1.13     14.86 o 
  13   9   4      197.38      161.42     18.58 o 
   0  10   4       76.27       56.22     20.24 o 
   1  10   4      102.54      109.20     13.26 o 
   2  10   4      109.44      117.78     11.05 o 
   3  10   4      346.52      417.21     26.20 o 
   4  10   4       22.49       28.57      7.84 o 
   5  10   4       29.56       38.83      9.00 o 
   6  10   4        0.49       15.82      8.15 o 
   7  10   4      260.94      282.83     27.79 o 
   8  10   4        0.35       -4.48     10.03 o 
   9  10   4       90.66       95.98     12.04 o 
  10  10   4        5.66        7.30      9.37 o 
  11  10   4       79.81      108.92     13.26 o 
   1  11   4       29.02       34.04      9.48 o 
   2  11   4        4.57        3.51      8.07 o 
   3  11   4        3.83       -1.63      9.67 o 
   4  11   4        5.76       16.02      8.53 o 
   5  11   4        7.66       20.62      9.29 o 
   6  11   4       40.24       40.48     12.20 o 
   7  11   4       61.03       44.43     10.41 o 
   8  11   4       20.32       12.27      8.30 o 
   1   1   5      384.74      374.33      7.18 o 
   2   1   5      392.80      399.62      7.46 o 
   3   1   5     3080.97     2747.62     24.12 o 
   4   1   5     4509.77     4503.43     55.68 o 
   5   1   5     2932.34     2949.85     40.01 o 
   6   1   5        8.30       16.55      2.35 o 
   7   1   5      209.51      235.06     11.06 o 
   8   1   5     2184.73     2230.02     24.34 o 
   9   1   5        0.54       14.36      2.56 o 
  10   1   5        8.39       15.26      2.71 o 
  11   1   5       15.92        8.78      3.44 o 
  12   1   5     2600.28     2842.29     62.02 o 
  13   1   5      488.70      463.46     12.08 o 
  14   1   5      335.48      370.20     12.83 o 
  15   1   5      139.70      133.51      9.93 o 
  16   1   5      104.13       92.66      7.52 o 
  17   1   5      162.55      174.42     13.76 o 
  18   1   5       23.98       32.88      7.23 o 
  19   1   5       12.77       26.01      7.43 o 
  20   1   5       73.95       66.24     10.63 o 
   0   2   5    12080.63    10769.98    116.29 o 
   1   2   5    11065.82    10023.52    122.06 o 
   2   2   5       53.23       54.80      3.58 o 
   3   2   5      255.70      233.73      5.94 o 
   4   2   5     1467.41     1472.36     18.52 o 
   5   2   5      568.25      517.82     15.85 o 
   6   2   5      344.10      391.26     10.91 o 
   7   2   5      271.35      265.09      9.49 o 
   8   2   5      532.48      534.39     14.57 o 
   9   2   5     1740.83     1761.11     28.50 o 
  10   2   5       49.65       68.88      4.11 o 
  11   2   5      114.27       99.39      4.88 o 
  12   2   5      803.20      759.78     17.16 o 
  13   2   5       16.07        9.97      5.30 o 
  14   2   5        0.12        9.74      4.35 o 
  15   2   5      144.23      132.53      9.82 o 
  16   2   5       47.28       35.31      5.65 o 
  17   2   5       58.07       62.09      9.94 o 
  18   2   5        2.12       18.34      8.10 o 
  19   2   5       73.98       65.76     11.12 o 
  20   2   5       65.52       67.15      9.51 o 
   1   3   5       81.43       55.14      3.28 o 
   2   3   5       18.78       28.72      4.86 o 
   3   3   5     5473.03     5591.43     83.88 o 
   4   3   5       16.92       10.90      1.87 o 
   5   3   5     2698.38     2479.72     36.34 o 
   6   3   5     9898.54     9753.12    167.56 o 
   7   3   5      805.27      826.58     20.11 o 
   8   3   5     1263.36     1359.79     24.37 o 
   9   3   5       81.63       76.44      5.37 o 
  10   3   5       27.91       27.85      3.98 o 
  11   3   5     2146.08     2316.96     48.54 o 
  12   3   5      155.56      156.28     11.01 o 
  13   3   5      272.75      258.67     10.47 o 
  14   3   5      131.52      126.02      8.62 o 
  15   3   5       27.08       25.33      5.44 o 
  16   3   5      340.87      358.78     17.79 o 
  17   3   5        7.94       20.04     11.19 o 
  18   3   5       16.66       33.41      7.18 o 
  19   3   5        1.59       28.12      6.18 o 
   0   4   5    15632.48    16019.30    411.93 o 
   1   4   5     2384.90     2302.54     43.04 o 
   2   4   5     2250.76     1970.46     43.44 o 
   3   4   5      936.43     1001.13     15.55 o 
   4   4   5       98.32       87.34      4.75 o 
   5   4   5      676.41      770.10     11.45 o 
   6   4   5     2096.85     2534.29     33.45 o 
   7   4   5     2380.59     2408.69     43.95 o 
   8   4   5     2320.22     2484.83     44.70 o 
   9   4   5      551.22      503.18     12.28 o 
  10   4   5      427.96      421.35     13.17 o 
  11   4   5      209.15      200.73      7.15 o 
  12   4   5      244.26      279.65     10.70 o 
  13   4   5     1876.60     2065.52     43.37 o 
  14   4   5      798.23      840.70     31.60 o 
  15   4   5        1.12       11.69      5.33 o 
  16   4   5       10.72       16.33      6.32 o 
  17   4   5      229.94      204.81     16.92 o 
  18   4   5      285.89      279.58     21.01 o 
  19   4   5      148.75      156.72     13.60 o 
   1   5   5      240.94      263.54     11.76 o 
   2   5   5      325.69      243.48     13.26 o 
   3   5   5     1306.83     1500.75     25.60 o 
   4   5   5       10.02       18.36      4.44 o 
   5   5   5      934.41      939.38     21.57 o 
   6   5   5       70.37       58.78      5.60 o 
   7   5   5      110.20       90.37      6.15 o 
   8   5   5     1279.08     1383.69     32.39 o 
   9   5   5      205.38      203.80      9.01 o 
  10   5   5        6.72        3.13      4.50 o 
  11   5   5       24.06       18.66      5.96 o 
  12   5   5      603.23      621.40     26.00 o 
  13   5   5       24.73       13.30     10.10 o 
  14   5   5       84.34       73.75      9.41 o 
  15   5   5      127.26      122.94     11.96 o 
  16   5   5       24.29       17.22      5.75 o 
  17   5   5       21.17       25.15      7.76 o 
  18   5   5        1.65       18.16      8.03 o 
   0   6   5     4509.68     4851.13    143.07 o 
   1   6   5     1765.19     1700.41     36.39 o 
   2   6   5     1394.14     1547.77     33.34 o 
   3   6   5      281.58      255.69     12.06 o 
   4   6   5       11.35       22.53      6.13 o 
   5   6   5       58.44       66.54      4.97 o 
   6   6   5      387.77      431.26     17.29 o 
   7   6   5     1027.08     1139.18     28.41 o 
   8   6   5      291.41      289.56     10.04 o 
   9   6   5      308.69      294.65     10.83 o 
  10   6   5       30.10       35.84      6.54 o 
  11   6   5      839.58      890.74     30.44 o 
  12   6   5      663.85      746.19     32.83 o 
  13   6   5       24.89       31.47      6.89 o 
  14   6   5      218.00      181.81     16.38 o 
  15   6   5       31.48       41.58     11.71 o 
  16   6   5        0.06       13.26      7.50 o 
  17   6   5       32.32       32.47     10.98 o 
   1   7   5       31.83       27.99      5.94 o 
   2   7   5       17.18       14.33      3.88 o 
   3   7   5        2.01        8.36      3.63 o 
   4   7   5      633.61      620.52     25.61 o 
   5   7   5        1.70       -3.07      4.03 o 
   6   7   5       54.35       49.44      7.15 o 
   7   7   5      615.07      693.06     35.79 o 
   8   7   5      356.18      341.59     20.10 o 
   9   7   5      333.36      301.21     19.06 o 
  10   7   5        1.10        4.61      8.33 o 
  11   7   5      111.68      102.37      9.68 o 
  12   7   5       13.21       15.77      7.32 o 
  13   7   5       20.70       20.96      8.43 o 
  14   7   5        0.35        6.22      6.92 o 
  15   7   5       17.40       17.27      7.71 o 
  16   7   5        0.34       32.78      9.17 o 
   0   8   5       16.62       22.31     12.16 o 
   1   8   5      401.55      407.76     19.42 o 
   2   8   5      196.05      194.56     17.14 o 
   3   8   5        0.03        5.23      8.31 o 
   4   8   5       83.48       77.77     10.46 o 
   5   8   5        2.89        8.24      5.89 o 
   6   8   5      182.98      158.22     14.58 o 
   7   8   5      142.98      109.98     12.16 o 
   8   8   5       21.88       22.38      8.46 o 
   9   8   5      288.46      259.52     22.55 o 
  10   8   5        1.45       19.19     10.57 o 
  11   8   5       20.04        5.66      7.21 o 
  12   8   5      186.28      170.59     14.11 o 
  13   8   5        9.82       20.17      7.06 o 
  14   8   5        1.36        1.56      9.12 o 
  15   8   5       42.69       55.20     10.71 o 
   1   9   5       24.82       35.82      9.04 o 
   2   9   5      274.10      242.40     21.89 o 
   3   9   5        0.10        0.71      7.09 o 
   4   9   5      252.50      250.68     21.11 o 
   5   9   5       14.94       14.66      5.14 o 
   6   9   5       32.33       19.20     13.13 o 
   7   9   5      249.53      242.75     22.83 o 
   8   9   5        1.40       15.14     10.50 o 
   9   9   5      138.12      106.18     18.97 o 
  10   9   5       27.59       36.48      9.76 o 
  11   9   5       91.15       87.04     14.55 o 
  12   9   5        7.00       17.83      8.04 o 
  13   9   5        0.63        3.58     15.03 o 
   0  10   5      342.25      299.58     47.66 o 
   1  10   5        1.50       12.42      6.59 o 
   2  10   5        7.06       14.94      6.24 o 
   3  10   5      332.56      267.76     28.19 o 
   4  10   5       94.97       75.57     12.49 o 
   5  10   5      242.41      206.28     22.87 o 
   6  10   5       64.23       58.15     11.93 o 
   7  10   5        0.11       23.05      8.21 o 
   8  10   5       91.03       89.49     13.93 o 
   9  10   5       37.87       28.49      8.91 o 
  10  10   5        0.06        0.29      7.83 o 
   1  11   5       15.51        3.63      7.85 o 
   2  11   5        0.06       11.20      6.03 o 
   3  11   5      631.67      731.11     49.68 o 
   4  11   5       33.81       55.65     15.07 o 
   5  11   5      121.17      104.30     14.60 o 
   6  11   5       92.58      106.58     13.04 o 
   7  11   5      212.76      183.46     21.09 o 
   0   0   6     9277.57     8390.73    113.71 o 
   1   0   6      869.03      865.54     17.09 o 
   2   0   6     1151.86     1218.63     23.93 o 
   3   0   6     1154.61     1172.00     24.03 o 
   4   0   6       43.11       50.22      3.74 o 
   5   0   6      814.32      807.18     13.29 o 
   6   0   6      142.30      104.77      9.60 o 
   7   0   6     1522.42     1625.27     26.79 o 
   8   0   6    10480.33    10971.59    234.01 o 
   9   0   6       59.74       60.34      7.00 o 
  10   0   6      833.18      802.48     30.37 o 
  11   0   6        9.97       19.41      5.03 o 
  12   0   6      414.19      424.17     18.75 o 
  13   0   6      699.19      693.16     24.37 o 
  14   0   6       92.46       68.21     11.25 o 
  15   0   6     1006.92     1047.09     41.81 o 
  16   0   6       32.98       30.32     11.21 o 
  17   0   6      360.96      342.08     28.31 o 
  18   0   6      508.22      714.06     39.60 o 
  19   0   6      349.09      319.39     45.02 o 
  20   0   6      195.06      208.09     30.71 o 
   1   1   6     2018.49     1798.00     26.05 o 
   2   1   6     3226.35     3097.73     16.81 o 
   3   1   6       39.75       43.82      2.24 o 
   4   1   6     3471.37     3361.90     42.46 o 
   5   1   6     1110.24      942.97     12.80 o 
   6   1   6     2979.46     2890.68     40.99 o 
   7   1   6      636.14      708.84     11.14 o 
   8   1   6        7.32       10.23      3.17 o 
   9   1   6      566.63      563.19     15.62 o 
  10   1   6       12.94       25.88      3.45 o 
  11   1   6       11.75        9.66      2.88 o 
  12   1   6      262.95      291.28     14.76 o 
  13   1   6      148.12      148.07     11.92 o 
  14   1   6      118.40       99.89     10.80 o 
  15   1   6       49.47       32.81      4.95 o 
  16   1   6       65.84       57.96      6.90 o 
  17   1   6       13.47       22.63      6.81 o 
  18   1   6        3.13       12.68      5.42 o 
  19   1   6        2.22       -1.21     11.16 o 
  20   1   6       10.91       26.09      9.45 o 
   0   2   6    25945.96    26941.34    242.63 o 
   1   2   6     5076.35     4789.40     43.01 o 
   2   2   6     5657.00     5243.16     52.29 o 
   3   2   6     1827.50     1709.66     22.52 o 
   4   2   6     1100.45     1091.56     14.49 o 
   5   2   6      157.53      137.85      5.77 o 
   6   2   6        0.91        7.99      2.94 o 
   7   2   6      173.44      180.80      7.79 o 
   8   2   6      998.06      902.28     12.64 o 
   9   2   6       34.54       53.21      5.28 o 
  10   2   6     1870.95     1995.28     36.66 o 
  11   2   6      223.56      217.27      7.73 o 
  12   2   6     1760.09     1904.24     38.94 o 
  13   2   6       44.30       49.80      5.69 o 
  14   2   6      426.25      423.71     16.68 o 
  15   2   6       27.16       23.07      5.58 o 
  16   2   6        4.27        0.12      8.96 o 
  17   2   6        6.40        2.61      7.21 o 
  18   2   6      136.22      125.35     11.63 o 
  19   2   6        8.29       37.76      8.66 o 
   1   3   6      212.77      203.62      6.33 o 
   2   3   6     1972.76     1975.44     31.40 o 
   3   3   6     2597.34     2673.65     42.89 o 
   4   3   6     2892.81     2897.09     50.93 o 
   5   3   6      329.16      378.61     13.18 o 
   6   3   6      577.47      794.76     19.60 o 
   7   3   6       31.18       56.68      5.99 o 
   8   3   6      105.81       93.12      6.63 o 
   9   3   6      252.80      264.68      7.80 o 
  10   3   6       68.38       60.31      4.44 o 
  11   3   6       87.21       78.38      5.42 o 
  12   3   6      686.96      703.84     17.52 o 
  13   3   6       30.38       23.91      4.87 o 
  14   3   6      107.24      107.68      7.70 o 
  15   3   6      260.48      229.30     18.15 o 
  16   3   6        0.07        4.27      6.39 o 
  17   3   6        2.63       -1.12      7.37 o 
  18   3   6        1.24       15.92     12.02 o 
  19   3   6        4.34        3.51      9.44 o 
   0   4   6       42.58       63.23     10.24 o 
   1   4   6      264.58      215.00     10.68 o 
   2   4   6      331.12      276.25     13.60 o 
   3   4   6      112.54       96.70      9.03 o 
   4   4   6      174.15      183.93     14.61 o 
   5   4   6     1730.76     1848.65     33.84 o 
   6   4   6     1409.55     1367.04     29.35 o 
   7   4   6      126.17      112.27      5.97 o 
   8   4   6       40.31       45.54      5.19 o 
   9   4   6       25.05       34.05      4.58 o 
  10   4   6       87.05       62.08      5.06 o 
  11   4   6       69.86       51.21      5.32 o 
  12   4   6        9.47       17.19      4.75 o 
  13   4   6        4.77        3.93      6.22 o 
  14   4   6      185.15      149.57     18.04 o 
  15   4   6        0.05       11.25      5.13 o 
  16   4   6      151.05      131.46     12.70 o 
  17   4   6       12.24       22.19      6.74 o 
  18   4   6      120.65      114.61     10.17 o 
  19   4   6       25.29       20.29      9.17 o 
   1   5   6     1110.74     1281.59     20.13 o 
   2   5   6     3131.33     3064.69     63.92 o 
   3   5   6     1458.97     1713.15     38.78 o 
   4   5   6     1716.94     1704.92     39.70 o 
   5   5   6      106.87       90.33      6.84 o 
   6   5   6     2923.07     3071.23     64.93 o 
   7   5   6      123.47      133.77      6.92 o 
   8   5   6      391.85      386.50     17.05 o 
   9   5   6      279.02      303.75     13.47 o 
  10   5   6       84.78       92.93     10.08 o 
  11   5   6      258.21      253.76     16.62 o 
  12   5   6      131.02      127.29     11.08 o 
  13   5   6      409.39      358.32     21.87 o 
  14   5   6      396.70      396.82     21.28 o 
  15   5   6       23.22       17.53      8.09 o 
  16   5   6       67.86       68.25      9.23 o 
  17   5   6        0.19       21.62     10.57 o 
  18   5   6       93.08      107.00     11.95 o 
   0   6   6      433.85      451.49     21.38 o 
   1   6   6        5.06        7.80      4.67 o 
   2   6   6      179.11      164.22      9.93 o 
   3   6   6       34.35       34.51      4.23 o 
   4   6   6      165.97      131.94      7.18 o 
   5   6   6       25.71       32.60      5.96 o 
   6   6   6      569.35      584.65     15.98 o 
   7   6   6      224.41      215.10      9.02 o 
   8   6   6        4.44        5.69      3.16 o 
   9   6   6       96.64       95.30     11.14 o 
  10   6   6      456.76      472.30     25.50 o 
  11   6   6      179.03      146.61     13.70 o 
  12   6   6       54.25       37.45      8.57 o 
  13   6   6      250.32      241.05     19.89 o 
  14   6   6        3.44       -0.35      7.10 o 
  15   6   6       13.39       10.58      7.16 o 
  16   6   6        0.00        1.97     11.16 o 
  17   6   6        5.06       12.09      6.64 o 
   1   7   6        4.47        3.02      4.72 o 
   2   7   6        0.51        5.27      3.82 o 
   3   7   6      144.82      147.36     16.43 o 
   4   7   6     1285.22     1317.69     33.59 o 
   5   7   6       13.33       26.29      8.41 o 
   6   7   6      912.85      878.74     31.09 o 
   7   7   6     2109.12     2196.16     58.43 o 
   8   7   6        4.17        6.77      7.62 o 
   9   7   6      222.98      230.28     15.23 o 
  10   7   6       19.46       36.45      7.19 o 
  11   7   6      215.52      176.92     19.61 o 
  12   7   6       51.69       51.36      8.22 o 
  13   7   6       47.28       38.60      8.07 o 
  14   7   6      315.52      290.08     26.77 o 
  15   7   6        0.06       12.87     11.46 o 
  16   7   6      375.78      417.12     29.28 o 
   0   8   6     1702.36     1936.03     64.40 o 
   1   8   6      129.96      107.68     13.20 o 
   2   8   6      633.70      645.61     24.42 o 
   3   8   6       45.37       34.36      6.72 o 
   4   8   6       70.93       59.00      8.23 o 
   5   8   6      335.48      307.20     20.44 o 
   6   8   6       18.25       18.79      7.48 o 
   7   8   6       59.77       60.59      9.79 o 
   8   8   6      170.97      161.68     20.70 o 
   9   8   6      256.55      255.45     27.78 o 
  10   8   6      573.05      497.39     40.60 o 
  11   8   6        4.57        6.05      9.97 o 
  12   8   6       21.55       30.94      9.06 o 
  13   8   6      105.32       95.35      9.32 o 
  14   8   6       40.87       28.70     15.58 o 
   1   9   6        3.14        9.85      6.19 o 
   2   9   6      377.50      419.64     35.68 o 
   3   9   6      346.59      305.20     25.39 o 
   4   9   6      294.19      267.84     23.00 o 
   5   9   6      189.79      172.04     18.06 o 
   6   9   6      348.11      389.62     34.54 o 
   7   9   6        0.67        9.76     14.18 o 
   8   9   6      918.03     1039.40     67.51 o 
   9   9   6      109.22       94.22     16.77 o 
  10   9   6        1.64        9.87      7.71 o 
  11   9   6        6.20       33.77      7.93 o 
  12   9   6       84.19       80.78     13.43 o 
   0  10   6      175.86      223.79     30.78 o 
   1  10   6        3.07       11.03      6.58 o 
   2  10   6       11.53       34.06     10.32 o 
   3  10   6       34.09       21.07      8.54 o 
   4  10   6        6.55       15.33      7.77 o 
   5  10   6        1.02        3.28      7.71 o 
   6  10   6        3.29        8.67      7.34 o 
   7  10   6        0.84       11.72     10.12 o 
   8  10   6       74.87       48.98     11.67 o 
   9  10   6        8.26       23.58     10.76 o 
  10  10   6       20.29       22.76      8.35 o 
   1  11   6        0.19       13.41     17.71 o 
   2  11   6        7.84        6.19      9.10 o 
   3  11   6        0.01        9.20     11.35 o 
   4  11   6        8.15       18.49     11.10 o 
   5  11   6        0.06       13.69      7.85 o 
   6  11   6       91.69       78.80     15.57 o 
   1   1   7      353.63      298.80      5.59 o 
   2   1   7      422.97      383.99      6.30 o 
   3   1   7      120.63      155.04      5.38 o 
   4   1   7       24.30       32.41      2.88 o 
   5   1   7     2025.61     1960.19     25.97 o 
   6   1   7      630.27      667.93     16.40 o 
   7   1   7     1013.30      990.91     16.44 o 
   8   1   7       50.09       68.55      5.07 o 
   9   1   7      258.05      262.69      9.69 o 
  10   1   7       46.51       79.90      3.89 o 
  11   1   7       28.83       52.39      3.97 o 
  12   1   7      141.04      127.67      7.32 o 
  13   1   7     1840.04     1947.77     35.82 o 
  14   1   7       29.96       26.23      6.12 o 
  15   1   7      323.27      346.53     17.69 o 
  16   1   7      209.62      170.31     14.17 o 
  17   1   7       55.61       62.90      9.92 o 
  18   1   7        0.53       -7.54      8.08 o 
  19   1   7       44.23       38.60      7.92 o 
   0   2   7     7331.86     7210.98    131.64 o 
   1   2   7     4031.22     3881.87     49.24 o 
   2   2   7      135.95      137.85      6.79 o 
   3   2   7       50.72       61.25      3.84 o 
   4   2   7     1529.51     1578.13     21.66 o 
   5   2   7       11.87       17.37      2.92 o 
   6   2   7       21.19       37.03      5.38 o 
   7   2   7     1379.66     1506.84     19.43 o 
   8   2   7      172.52      187.56      7.59 o 
   9   2   7     1205.71     1219.82     23.90 o 
  10   2   7      410.54      450.98     12.44 o 
  11   2   7     1106.46     1123.33     24.45 o 
  12   2   7        0.52        0.08      4.24 o 
  13   2   7      466.99      461.86     14.63 o 
  14   2   7      129.65      105.19      7.93 o 
  15   2   7      235.09      223.72     17.68 o 
  16   2   7       16.63       10.71      5.38 o 
  17   2   7      160.75      106.30     16.77 o 
  18   2   7        3.88        9.45      5.00 o 
  19   2   7       89.15       65.86     11.55 o 
   1   3   7     1218.79     1293.32     21.44 o 
   2   3   7     1860.72     1918.29     34.45 o 
   3   3   7      409.34      453.41     13.91 o 
   4   3   7      811.20      827.57     15.60 o 
   5   3   7     3832.64     3633.00     56.48 o 
   6   3   7       54.17       78.04      6.87 o 
   7   3   7     2457.45     2488.89     46.81 o 
   8   3   7       10.76        7.78      4.65 o 
   9   3   7       50.00       46.91      5.17 o 
  10   3   7        0.51        1.67      5.75 o 
  11   3   7       43.28       39.18      4.38 o 
  12   3   7        1.00        5.19      2.74 o 
  13   3   7       92.76       86.36      8.72 o 
  14   3   7        1.52       -0.90      6.23 o 
  15   3   7      525.11      632.06     29.88 o 
  16   3   7       16.01       15.28      7.01 o 
  17   3   7      145.93      165.24     15.01 o 
  18   3   7       22.11       15.39      7.49 o 
  19   3   7        6.35       19.42      5.98 o 
   0   4   7     2788.72     3019.58     57.46 o 
   1   4   7     1356.39     1195.83     16.85 o 
   2   4   7       16.89       32.88      5.26 o 
   3   4   7     2405.72     2117.46     31.38 o 
   4   4   7      661.44      731.38     20.24 o 
   5   4   7       11.66       11.46      6.97 o 
   6   4   7      138.70      173.52     10.83 o 
   7   4   7      565.00      489.91     13.14 o 
   8   4   7       10.06       25.87      4.84 o 
   9   4   7     1746.35     1796.72     44.25 o 
  10   4   7       74.54       68.77      7.39 o 
  11   4   7      573.09      579.13     16.53 o 
  12   4   7      399.97      409.43     15.73 o 
  13   4   7      306.13      307.27     17.43 o 
  14   4   7       57.93       63.50      7.45 o 
  15   4   7      324.75      276.59     21.82 o 
  16   4   7        0.38        5.47      4.75 o 
  17   4   7      449.66      501.53     37.00 o 
  18   4   7        5.99       34.92     11.51 o 
   1   5   7        9.16       12.35      2.99 o 
   2   5   7      161.88      156.59     10.25 o 
   3   5   7     1137.03     1115.20     31.94 o 
   4   5   7        9.90        3.83      4.98 o 
   5   5   7       19.06        8.05      7.96 o 
   6   5   7       21.19       30.39      7.72 o 
   7   5   7     1242.45     1346.93     36.92 o 
   8   5   7        1.23        5.56      3.87 o 
   9   5   7       51.18       45.43      5.42 o 
  10   5   7      182.69      167.63     12.48 o 
  11   5   7      496.58      534.40     19.35 o 
  12   5   7       22.76       18.77      5.35 o 
  13   5   7       63.99       74.69      7.28 o 
  14   5   7        5.18       13.19      6.05 o 
  15   5   7        1.99       15.05      6.44 o 
  16   5   7       43.35       45.78      8.98 o 
  17   5   7       12.35       16.68      8.88 o 
   0   6   7      686.09      703.31     28.13 o 
   1   6   7     1322.32     1257.55     30.55 o 
   2   6   7       10.67        7.06      3.08 o 
   3   6   7      329.77      302.83     10.57 o 
   4   6   7      171.41      175.67     16.00 o 
   5   6   7      125.04      138.92     12.31 o 
   6   6   7        9.88       13.48      4.19 o 
   7   6   7      136.52      152.52     10.05 o 
   8   6   7        4.40        9.56      3.46 o 
   9   6   7      711.41      731.63     20.68 o 
  10   6   7     1159.63     1205.54     43.41 o 
  11   6   7      701.63      849.22     36.99 o 
  12   6   7       18.22       23.09      7.94 o 
  13   6   7      633.10      755.18     36.46 o 
  14   6   7       44.42       45.67      9.37 o 
  15   6   7       11.87        4.13      6.27 o 
  16   6   7        0.18        5.51      8.29 o 
  17   6   7        9.67       21.89      8.33 o 
   1   7   7      579.84      570.14     17.78 o 
   2   7   7      563.96      536.47     14.54 o 
   3   7   7       83.71       74.97     10.52 o 
   4   7   7        7.21        6.05      5.84 o 
   5   7   7      101.41       86.86     14.37 o 
   6   7   7       70.95       70.76     11.33 o 
   7   7   7      167.79      184.67     16.43 o 
   8   7   7       62.56       58.57      9.73 o 
   9   7   7       40.10       33.60     10.41 o 
  10   7   7        1.46        5.42      7.38 o 
  11   7   7        0.10       12.23     10.29 o 
  12   7   7       10.44       16.53      6.37 o 
  13   7   7       26.12       18.06      9.45 o 
  14   7   7        0.08       -0.15     10.57 o 
  15   7   7        1.19        5.97      8.62 o 
   0   8   7       27.35       31.57      9.48 o 
   1   8   7      226.83      265.05     17.99 o 
   2   8   7      134.27      117.57     13.78 o 
   3   8   7      292.19      288.40     20.48 o 
   4   8   7        0.23        6.43      3.62 o 
   5   8   7      356.46      330.86     35.00 o 
   6   8   7      187.20      168.59     14.90 o 
   7   8   7        0.06       15.79      8.17 o 
   8   8   7      246.65      241.55     24.57 o 
   9   8   7       70.90       80.30     13.00 o 
  10   8   7       34.25       46.88      9.85 o 
  11   8   7      258.02      258.96     20.86 o 
  12   8   7       64.95       53.23     10.47 o 
  13   8   7        4.82       18.84      7.60 o 
  14   8   7       29.72       10.13      9.49 o 
   1   9   7      280.41      289.14     22.08 o 
   2   9   7       94.82       80.82      8.40 o 
   3   9   7      159.06      210.86     24.53 o 
   4   9   7       27.29       22.31     10.46 o 
   5   9   7       14.84       19.35     10.39 o 
   6   9   7      235.55      218.22     27.20 o 
   7   9   7      395.58      407.66     33.96 o 
   8   9   7       29.79       30.52      8.17 o 
   9   9   7       27.70       20.41      6.55 o 
  10   9   7        9.20       13.67      9.82 o 
  11   9   7        1.38        8.94      8.06 o 
  12   9   7       32.95       32.54     10.06 o 
   0  10   7     1015.55      986.38    722.92 o 
   1  10   7      160.43      133.41     22.37 o 
   2  10   7       65.31       57.76     11.52 o 
   3  10   7       59.85       52.20     10.83 o 
   4  10   7       96.21       94.03     16.76 o 
   5  10   7      118.99      103.05     15.41 o 
   6  10   7        0.36        7.42     14.17 o 
   7  10   7      214.70      209.45     21.90 o 
   8  10   7        1.71        1.40      8.82 o 
   9  10   7       28.73       25.04      9.90 o 
   1  11   7      106.62      129.76     23.57 o 
   2  11   7       41.68       15.06     15.08 o 
   3  11   7        9.67       33.41     12.57 o 
   4  11   7      150.32      121.39     25.00 o 
   5  11   7      276.14      257.82     28.79 o 
   6  11   7        5.49        4.64     10.65 o 
   0   0   8    11894.67    11463.89    240.87 o 
   1   0   8     2227.74     2333.55     37.07 o 
   2   0   8     8153.27     7770.86    116.41 o 
   3   0   8     4239.14     4673.34     72.85 o 
   4   0   8      125.13      132.46      8.02 o 
   5   0   8       13.43        8.22      5.39 o 
   6   0   8      318.41      319.55     12.18 o 
   7   0   8      105.36       97.52      6.44 o 
   8   0   8     1246.59     1293.31     30.21 o 
   9   0   8     2371.12     2567.81     70.40 o 
  10   0   8      498.77      452.07     16.47 o 
  11   0   8      278.17      288.06     17.15 o 
  12   0   8      638.10      629.72     21.20 o 
  13   0   8        2.02       13.72     10.70 o 
  14   0   8     1118.01     1168.38     46.81 o 
  15   0   8       61.97       65.20     10.68 o 
  16   0   8       71.39       59.90     13.45 o 
  17   0   8      209.15      255.78     29.66 o 
  18   0   8      272.78      253.28     34.64 o 
  19   0   8        9.55       15.01     20.10 o 
   1   1   8      171.25      170.64      5.79 o 
   2   1   8        4.38        5.14      2.68 o 
   3   1   8     2968.32     3244.62     41.13 o 
   4   1   8     2574.74     2485.58     33.00 o 
   5   1   8     2076.97     1988.44     23.30 o 
   6   1   8      135.81      109.64      6.43 o 
   7   1   8      575.80      580.34     16.78 o 
   8   1   8       59.23       56.55      5.09 o 
   9   1   8      143.94      175.00      6.30 o 
  10   1   8       98.23      106.81      5.68 o 
  11   1   8      970.81     1086.73     22.63 o 
  12   1   8      317.14      273.81      9.21 o 
  13   1   8        6.13        7.25      3.79 o 
  14   1   8        8.33       14.84      4.38 o 
  15   1   8       85.02       74.52      7.28 o 
  16   1   8      183.77      161.31     13.18 o 
  17   1   8        0.71        8.86     10.68 o 
  18   1   8       27.82       36.63     10.64 o 
  19   1   8       16.19       27.53      8.60 o 
   0   2   8    30484.76    30253.90    766.67 o 
   1   2   8     2605.17     2483.98     29.43 o 
   2   2   8       84.93       46.62      3.36 o 
   3   2   8     2300.59     2399.61     32.59 o 
   4   2   8     1231.36     1247.19     14.93 o 
   5   2   8      759.09      779.64     10.39 o 
   6   2   8      912.90      952.36     12.89 o 
   7   2   8        7.43       11.93      5.65 o 
   8   2   8     1459.54     1482.31     26.43 o 
   9   2   8     1374.63     1392.28     26.52 o 
  10   2   8      359.31      384.61     12.88 o 
  11   2   8     1652.85     1805.38     38.75 o 
  12   2   8        0.22        5.21      5.29 o 
  13   2   8      256.35      236.39     11.00 o 
  14   2   8      123.85      113.23      8.83 o 
  15   2   8        3.34        6.23      7.18 o 
  16   2   8       11.59       13.89      5.35 o 
  17   2   8        9.84       26.01      7.62 o 
  18   2   8       90.69      101.13      9.33 o 
  19   2   8       30.77       27.44      8.19 o 
   1   3   8       41.22       57.68      5.02 o 
   2   3   8       63.17       66.15      5.35 o 
   3   3   8      130.29      124.19      8.93 o 
   4   3   8     2202.52     2296.04     35.48 o 
   5   3   8      189.19      209.55     13.31 o 
   6   3   8      698.67      754.54     22.89 o 
   7   3   8       33.31       46.92      5.14 o 
   8   3   8      160.56      138.55      7.74 o 
   9   3   8       75.10       50.98      4.93 o 
  10   3   8        1.36        5.33      2.73 o 
  11   3   8      125.46      123.44      8.92 o 
  12   3   8      324.08      334.30     11.93 o 
  13   3   8      424.65      404.97     19.37 o 
  14   3   8       60.07       66.26      7.03 o 
  15   3   8        0.64        7.59      6.35 o 
  16   3   8       44.04       30.49      6.58 o 
  17   3   8        0.85       24.47      7.44 o 
  18   3   8        0.98       13.37      6.53 o 
   0   4   8      269.39      234.10     17.12 o 
   1   4   8       52.80       55.25      4.72 o 
   2   4   8     3314.30     3506.08     50.10 o 
   3   4   8      443.22      498.15     20.19 o 
   4   4   8      775.62      759.72     27.51 o 
   5   4   8       18.18        7.68      5.95 o 
   6   4   8      279.30      286.87     12.31 o 
   7   4   8        0.88        4.75      4.52 o 
   8   4   8       13.47       14.41      5.03 o 
   9   4   8      118.94      107.63      7.27 o 
  10   4   8       38.80       38.09      7.25 o 
  11   4   8        1.97       16.16      5.69 o 
  12   4   8      131.74      110.27      9.06 o 
  13   4   8        0.50       13.32      4.88 o 
  14   4   8       27.77       24.32      5.30 o 
  15   4   8       55.80       55.29      7.38 o 
  16   4   8       13.14        7.02      9.99 o 
  17   4   8       21.41       27.03      8.57 o 
  18   4   8       65.11       60.25     11.71 o 
   1   5   8     2235.33     2383.00     44.95 o 
   2   5   8        0.09       19.55      5.34 o 
   3   5   8      956.23      890.38     25.22 o 
   4   5   8      357.72      354.03     14.73 o 
   5   5   8       25.19       24.27      6.92 o 
   6   5   8      453.59      491.35     26.38 o 
   7   5   8      829.34      832.76     25.15 o 
   8   5   8        0.55        3.11      5.59 o 
   9   5   8      176.14      167.70      9.32 o 
  10   5   8       98.83      119.71      9.77 o 
  11   5   8        8.90       17.54      4.49 o 
  12   5   8      304.44      336.29     22.89 o 
  13   5   8      126.90      145.30     11.73 o 
  14   5   8      315.40      347.49     28.72 o 
  15   5   8       72.24       71.30     10.90 o 
  16   5   8        4.83       34.60      7.95 o 
  17   5   8       55.97       53.40     10.53 o 
   0   6   8     1208.77     1233.76     43.20 o 
   1   6   8       10.70        6.07      3.06 o 
   2   6   8      135.27      139.43      7.96 o 
   3   6   8      203.42      186.41     13.60 o 
   4   6   8        0.93        6.16      7.82 o 
   5   6   8        3.22       23.64      5.43 o 
   6   6   8        0.43       10.70      9.94 o 
   7   6   8       12.79       14.31      5.51 o 
   8   6   8      134.09       90.86     11.50 o 
   9   6   8       45.06       30.48      6.22 o 
  10   6   8      397.26      367.54     23.69 o 
  11   6   8        3.37        7.63      6.10 o 
  12   6   8      159.63      141.49     14.40 o 
  13   6   8       77.51       62.37     11.86 o 
  14   6   8        4.87       21.85      7.09 o 
  15   6   8        1.55        4.74      8.92 o 
  16   6   8        0.80       -0.80      7.81 o 
   1   7   8      141.92      171.70      9.95 o 
   2   7   8      793.52      847.78     20.64 o 
   3   7   8       63.92       54.22      7.84 o 
   4   7   8      834.71      794.51     23.30 o 
   5   7   8      456.05      509.46     31.54 o 
   6   7   8      831.61      855.03     27.39 o 
   7   7   8       40.18       28.33      6.73 o 
   8   7   8      680.69      660.40     32.98 o 
   9   7   8       19.47       20.99      8.38 o 
  10   7   8      137.79      123.54     12.67 o 
  11   7   8      117.82      100.86     12.34 o 
  12   7   8      119.88      125.29     15.87 o 
  13   7   8        5.18       25.93      7.83 o 
  14   7   8      140.84      123.72     13.37 o 
  15   7   8      146.27      146.15     14.55 o 
   0   8   8      150.36      127.97     18.20 o 
   1   8   8      140.59      145.86     13.56 o 
   2   8   8      272.03      243.54     17.28 o 
   3   8   8      470.37      453.81     29.88 o 
   4   8   8        1.33       12.47     11.62 o 
   5   8   8       10.76        9.36      6.63 o 
   6   8   8       37.45       55.28      8.25 o 
   7   8   8       96.02       96.62     11.70 o 
   8   8   8      259.38      233.83     22.74 o 
   9   8   8        5.23       14.74      7.45 o 
  10   8   8       40.28       36.34      9.26 o 
  11   8   8       33.33       35.60     10.15 o 
  12   8   8       87.44       83.54     12.14 o 
  13   8   8       91.94       65.25     11.86 o 
   1   9   8      754.66      788.59     39.90 o 
   2   9   8        2.16        9.49     10.73 o 
   3   9   8      445.26      434.14     28.98 o 
   4   9   8       17.15       30.57      9.41 o 
   5   9   8      157.57      135.63     16.27 o 
   6   9   8      340.10      342.91     37.81 o 
   7   9   8      254.58      215.67     18.34 o 
   8   9   8      295.43      266.20     21.49 o 
   9   9   8       21.27       26.40      8.28 o 
  10   9   8        6.59       10.70     14.30 o 
  11   9   8        0.04      -12.61      8.45 o 
  12   9   8      111.65       89.60     11.30 o 
   0  10   8      561.11      622.81     62.02 o 
   1  10   8       10.90       19.22     12.51 o 
   2  10   8       99.62       94.92     19.21 o 
   3  10   8       29.64       52.72     11.16 o 
   4  10   8       87.02       90.14     15.24 o 
   5  10   8       40.08       28.01     19.35 o 
   6  10   8      130.18      142.73     16.98 o 
   7  10   8       18.32       25.72      8.91 o 
   8  10   8       62.63       60.30     11.55 o 
   9  10   8        8.92        4.84      7.54 o 
   1  11   8       11.30       26.20     10.18 o 
   2  11   8       16.06        9.74      9.45 o 
   3  11   8       26.27       39.71     12.17 o 
   4  11   8        2.53       16.48     14.71 o 
   1   1   9      837.84      929.73     11.80 o 
   2   1   9     3686.09     3970.65     49.99 o 
   3   1   9      387.92      377.07     11.14 o 
   4   1   9     8286.74     8055.99     82.78 o 
   5   1   9     1017.40     1003.44     12.21 o 
   6   1   9        7.74        8.59      3.48 o 
   7   1   9      636.31      620.24     16.51 o 
   8   1   9       44.92       56.98      5.51 o 
   9   1   9      208.63      234.23      9.01 o 
  10   1   9        3.93        2.75      4.10 o 
  11   1   9      318.72      333.96     11.13 o 
  12   1   9      256.73      268.62     10.61 o 
  13   1   9      642.18      677.93     18.91 o 
  14   1   9      263.22      262.05     19.79 o 
  15   1   9       38.10       38.67      6.64 o 
  16   1   9      270.01      251.26     19.23 o 
  17   1   9        2.37        5.17      4.37 o 
  18   1   9       13.14       30.07      8.82 o 
  19   1   9        1.45       25.13     10.56 o 
   0   2   9    23681.47    22969.87    470.28 o 
   1   2   9        8.17       13.30      3.69 o 
   2   2   9       79.99       93.91      4.97 o 
   3   2   9       41.41       47.24      4.22 o 
   4   2   9        3.00        4.71      2.70 o 
   5   2   9      101.61       96.57      6.12 o 
   6   2   9       64.28       78.22      5.34 o 
   7   2   9       63.61       63.69      4.51 o 
   8   2   9     1154.75     1138.44     23.57 o 
   9   2   9       41.94       30.36      4.68 o 
  10   2   9      765.65      767.70     17.29 o 
  11   2   9      104.02       84.27      7.79 o 
  12   2   9      287.93      265.63     11.27 o 
  13   2   9      369.24      301.79     15.19 o 
  14   2   9      109.58       95.42      7.67 o 
  15   2   9       55.69       64.88      7.31 o 
  16   2   9        4.86       13.32      7.13 o 
  17   2   9      108.25       90.03      9.74 o 
  18   2   9       32.62       14.61      8.44 o 
   1   3   9      218.85      202.21      8.34 o 
   2   3   9       83.13       97.87      4.85 o 
   3   3   9      569.80      701.67     17.24 o 
   4   3   9      636.93      583.73     18.87 o 
   5   3   9       44.11       49.75      6.35 o 
   6   3   9     1344.01     1418.26     27.36 o 
   7   3   9       89.80       77.96      7.70 o 
   8   3   9      166.59      161.05     11.56 o 
   9   3   9     1352.79     1460.84     34.19 o 
  10   3   9       80.09       72.44      6.54 o 
  11   3   9       26.22       24.68      3.82 o 
  12   3   9        0.51        2.98      5.95 o 
  13   3   9      195.11      185.92     13.43 o 
  14   3   9      303.36      294.04     19.27 o 
  15   3   9       74.03       62.33      7.69 o 
  16   3   9       58.23       53.35      9.04 o 
  17   3   9        8.31       12.33      8.25 o 
  18   3   9       60.44       45.01     15.16 o 
   0   4   9     1438.75     1545.54     41.80 o 
   1   4   9     5860.98     6224.06    127.56 o 
   2   4   9     1774.43     1745.09     36.32 o 
   3   4   9      824.44      900.56     19.80 o 
   4   4   9      616.99      613.23     21.94 o 
   5   4   9       33.56       23.38      5.47 o 
   6   4   9      940.84     1027.92     24.28 o 
   7   4   9       21.66       16.10      8.13 o 
   8   4   9     1150.69     1282.81     33.15 o 
   9   4   9      337.78      382.52     12.55 o 
  10   4   9      729.35      759.95     18.14 o 
  11   4   9      403.10      416.24     18.11 o 
  12   4   9       20.93       15.21      7.32 o 
  13   4   9       29.27       30.11      6.18 o 
  14   4   9      119.65      129.98     12.35 o 
  15   4   9        8.81        6.61      7.38 o 
  16   4   9        0.20       12.54      6.88 o 
  17   4   9        4.16       -5.23     11.48 o 
   1   5   9      416.63      430.92     12.70 o 
   2   5   9      814.15      724.25     22.85 o 
   3   5   9      557.46      573.26     17.26 o 
   4   5   9      115.92       91.09      7.00 o 
   5   5   9       15.88       13.66      5.74 o 
   6   5   9       95.92       77.95      5.92 o 
   7   5   9     1363.52     1411.12     33.43 o 
   8   5   9      901.32      908.32     27.27 o 
   9   5   9       21.98       11.95      5.96 o 
  10   5   9       31.93       14.61      6.42 o 
  11   5   9      482.25      463.32     28.24 o 
  12   5   9       97.08       65.37     10.79 o 
  13   5   9       20.90       13.07      7.23 o 
  14   5   9      151.48      143.30     14.91 o 
  15   5   9       24.77       20.10     10.72 o 
  16   5   9       32.83       45.81      7.30 o 
  17   5   9        7.20       12.60     10.33 o 
   0   6   9      739.48      726.12     27.25 o 
   1   6   9      372.04      356.70     13.26 o 
   2   6   9     1079.70     1214.15     32.90 o 
   3   6   9        0.02        5.08      3.80 o 
   4   6   9        6.14        8.89      5.59 o 
   5   6   9       58.69       53.69      8.86 o 
   6   6   9      237.70      207.64     16.12 o 
   7   6   9      306.35      299.58     15.59 o 
   8   6   9     1397.31     1496.49     46.89 o 
   9   6   9       93.40      128.09     14.91 o 
  10   6   9      744.81      820.13     37.71 o 
  11   6   9        2.65        6.31      7.10 o 
  12   6   9      282.05      278.52     24.13 o 
  13   6   9      133.92      121.66     12.77 o 
  14   6   9        3.11       10.12     10.78 o 
  15   6   9        2.49       17.94      7.09 o 
  16   6   9       10.38       13.29      7.02 o 
   1   7   9       84.95       73.06      8.45 o 
   2   7   9       95.31       77.24     11.28 o 
   3   7   9       62.15       52.34      8.98 o 
   4   7   9       75.43       62.17      9.02 o 
   5   7   9      175.04      162.51     16.25 o 
   6   7   9       21.02       26.74      6.80 o 
   7   7   9       36.54       30.84      8.32 o 
   8   7   9       72.35       49.57      9.22 o 
   9   7   9        0.02       14.38      7.21 o 
  10   7   9       42.95       44.43      9.73 o 
  11   7   9       22.50       20.89      9.13 o 
  12   7   9        0.08       23.27     11.87 o 
  13   7   9        1.72       22.97      7.58 o 
  14   7   9        1.29       15.92     10.67 o 
  15   7   9       79.28       81.76     11.76 o 
   0   8   9      110.34      131.84     20.07 o 
   1   8   9       59.14       65.93     10.23 o 
   2   8   9       68.44       60.56     10.05 o 
   3   8   9      359.65      323.03     28.06 o 
   4   8   9      110.14      106.68     11.03 o 
   5   8   9       93.43       77.51     11.85 o 
   6   8   9        2.29       22.97      9.23 o 
   7   8   9      157.73      159.26     16.65 o 
   8   8   9      171.71      186.36     18.62 o 
   9   8   9       11.21       19.96      8.97 o 
  10   8   9      511.78      552.28     35.76 o 
  11   8   9       38.78       43.76      9.88 o 
  12   8   9       61.79       68.99     16.90 o 
  13   8   9       32.38       37.07      7.30 o 
   1   9   9      141.24      138.15     17.73 o 
   2   9   9      222.08      254.08     24.39 o 
   3   9   9       85.36       79.06     11.42 o 
   4   9   9       85.00       72.88     11.76 o 
   5   9   9      123.00       99.36     15.58 o 
   6   9   9      292.62      283.18     25.72 o 
   7   9   9        0.30       11.69     10.74 o 
   8   9   9       70.65       64.98     11.26 o 
   9   9   9        7.71       11.48      7.60 o 
  10   9   9       16.66       20.80      6.65 o 
  11   9   9       54.56       48.24     10.14 o 
   0  10   9        3.25       16.87     15.96 o 
   1  10   9      174.03      156.25     26.90 o 
   2  10   9       13.79       15.94     13.06 o 
   3  10   9       79.37       71.76     14.38 o 
   4  10   9      264.09      227.38     24.79 o 
   5  10   9       86.01       77.91     14.07 o 
   6  10   9      166.96      160.33     14.67 o 
   7  10   9       17.14       16.61      7.58 o 
   8  10   9        1.49       10.47      9.71 o 
   1  11   9        9.39       17.84     12.53 o 
   2  11   9        3.66       24.22     11.47 o 
   3  11   9        8.10       13.71      9.94 o 
   0   0  10     1344.07     1559.35     30.12 o 
   1   0  10       20.40       83.60      5.75 o 
   2   0  10      100.10      138.73      9.40 o 
   3   0  10     8831.36     9061.11    131.73 o 
   4   0  10      343.32      352.61     15.64 o 
   5   0  10     1129.30     1260.02     29.05 o 
   6   0  10      243.59      234.45     11.93 o 
   7   0  10       12.95       12.16      5.38 o 
   8   0  10      896.11      987.16     28.82 o 
   9   0  10     3091.00     3361.53     98.58 o 
  10   0  10      488.34      533.93     18.77 o 
  11   0  10     2069.27     2276.21     56.35 o 
  12   0  10      129.21      136.69     12.81 o 
  13   0  10      972.28      971.26     35.74 o 
  14   0  10       20.54       24.12      8.72 o 
  15   0  10        0.92       13.80     10.94 o 
  16   0  10      151.79      141.46     17.77 o 
  17   0  10      148.38      128.67     18.16 o 
  18   0  10        6.71      -18.69     14.28 o 
   1   1  10      322.50      370.29      9.73 o 
   2   1  10      113.57      109.61      5.52 o 
   3   1  10        4.16        9.27      3.89 o 
   4   1  10      135.32      115.53      7.52 o 
   5   1  10        4.95        5.22      4.39 o 
   6   1  10     2388.91     2382.60     39.70 o 
   7   1  10      394.35      389.97     18.11 o 
   8   1  10      127.27      142.78      7.40 o 
   9   1  10      281.73      280.42      9.45 o 
  10   1  10       43.95       43.97      4.53 o 
  11   1  10        9.36       11.24      4.39 o 
  12   1  10      413.09      412.81     15.24 o 
  13   1  10      867.99      870.56     26.21 o 
  14   1  10        7.70        8.41      4.55 o 
  15   1  10      154.60      126.86     11.65 o 
  16   1  10      227.53      207.19     16.65 o 
  17   1  10       67.95       56.59      9.53 o 
  18   1  10       19.99       20.20      9.15 o 
   0   2  10       61.96       32.38      7.30 o 
   1   2  10     2562.50     2554.92     27.18 o 
   2   2  10        6.16        5.30      2.28 o 
   3   2  10        0.34        1.06      3.40 o 
   4   2  10      153.31      166.75      6.96 o 
   5   2  10     1442.48     1538.49     26.32 o 
   6   2  10      162.19      209.06      9.22 o 
   7   2  10     2210.95     2263.60     44.68 o 
   8   2  10       35.95       39.42      3.97 o 
   9   2  10     2353.62     2537.51     53.64 o 
  10   2  10      111.02      122.40      8.26 o 
  11   2  10      461.21      516.07     13.80 o 
  12   2  10      379.07      394.81     17.94 o 
  13   2  10       94.52       84.65      7.56 o 
  14   2  10      122.47      104.32      9.23 o 
  15   2  10        3.45        3.75      5.85 o 
  16   2  10        2.50        4.92      7.80 o 
  17   2  10      259.67      239.68     20.13 o 
  18   2  10       30.50       35.13     10.89 o 
   1   3  10       25.38       25.19      3.72 o 
   2   3  10       28.99       26.49      3.77 o 
   3   3  10      115.03       81.94      4.90 o 
   4   3  10      262.14      312.54     16.39 o 
   5   3  10      990.69      958.50     20.21 o 
   6   3  10      718.86      845.51     18.33 o 
   7   3  10      366.30      334.12     14.51 o 
   8   3  10      182.65      180.83      8.54 o 
   9   3  10      535.19      487.75     13.15 o 
  10   3  10       12.62       14.09      4.38 o 
  11   3  10       26.90       19.74      5.06 o 
  12   3  10       76.32       78.15      7.09 o 
  13   3  10      212.66      184.82     13.01 o 
  14   3  10       51.66       60.22      8.77 o 
  15   3  10      273.08      270.14     20.68 o 
  16   3  10       22.37       17.09      6.40 o 
  17   3  10        0.47        7.86      6.81 o 
  18   3  10        7.63       21.52      8.55 o 
   0   4  10      535.71      528.93     28.25 o 
   1   4  10     1699.41     1735.57     35.91 o 
   2   4  10       20.04       18.38      4.26 o 
   3   4  10      853.85      797.04     19.85 o 
   4   4  10      263.99      289.82     11.69 o 
   5   4  10       20.06       29.07      4.13 o 
   6   4  10      567.53      574.44     16.49 o 
   7   4  10      785.87      858.29     24.90 o 
   8   4  10      124.19      128.99     14.21 o 
   9   4  10       21.06        7.20      7.89 o 
  10   4  10       13.93       12.94      5.57 o 
  11   4  10      131.36      114.46      8.80 o 
  12   4  10       47.26       54.25      7.23 o 
  13   4  10      144.81      142.81     11.78 o 
  14   4  10       48.96       40.74     12.98 o 
  15   4  10        2.50        4.09      8.11 o 
  16   4  10       38.06       28.16      6.73 o 
  17   4  10        3.06       10.50      6.35 o 
   1   5  10        1.44        7.56      4.81 o 
   2   5  10      772.84      822.42     32.15 o 
   3   5  10      691.90      681.46     20.31 o 
   4   5  10        9.97        8.26      4.59 o 
   5   5  10      613.04      615.34     20.42 o 
   6   5  10        2.13       15.29      4.97 o 
   7   5  10        6.08       11.04      5.59 o 
   8   5  10       14.54       13.98      8.50 o 
   9   5  10      261.78      245.51     17.59 o 
  10   5  10       34.78       28.28      6.05 o 
  11   5  10       72.93       88.10      9.44 o 
  12   5  10       19.46       13.35      6.62 o 
  13   5  10      182.49      182.60     15.49 o 
  14   5  10        0.16        8.76      7.21 o 
  15   5  10      332.83      348.36     30.71 o 
  16   5  10       14.08        4.07      6.74 o 
   0   6  10        9.20        4.45      5.40 o 
   1   6  10     1185.97     1169.16     28.58 o 
   2   6  10       13.71       25.99      8.00 o 
   3   6  10       31.95       29.85      6.04 o 
   4   6  10      246.05      226.84     17.49 o 
   5   6  10      600.95      609.45     25.31 o 
   6   6  10       48.46       49.91      7.29 o 
   7   6  10        4.99        9.06      7.15 o 
   8   6  10      120.63      114.44     15.23 o 
   9   6  10      793.38      785.00     34.94 o 
  10   6  10       26.94       12.50      7.81 o 
  11   6  10      223.77      189.24     16.01 o 
  12   6  10       42.47       29.12      7.77 o 
  13   6  10        1.54       14.26      6.69 o 
  14   6  10       16.54       19.70      7.83 o 
  15   6  10       20.63       18.13      9.50 o 
   1   7  10      107.91       97.53      9.36 o 
   2   7  10      519.47      582.01     21.18 o 
   3   7  10     3640.93     4073.77    157.76 o 
   4   7  10      585.22      584.21     32.01 o 
   5   7  10      575.82      625.43     28.28 o 
   6   7  10       54.85       57.58      8.15 o 
   7   7  10      267.73      282.47     27.16 o 
   8   7  10      219.70      195.89     18.84 o 
   9   7  10        2.61        5.98      7.36 o 
  10   7  10       20.62       35.03      8.50 o 
  11   7  10       12.87       15.68      8.23 o 
  12   7  10        8.21       -0.62      8.49 o 
  13   7  10      115.49      141.56     14.96 o 
  14   7  10        8.38       16.95      7.94 o 
   0   8  10       83.56       67.00     18.33 o 
   1   8  10        7.93       25.01      7.83 o 
   2   8  10      192.60      186.92     15.37 o 
   3   8  10        6.76        0.74      8.51 o 
   4   8  10        1.00        5.98      7.83 o 
   5   8  10       83.30       76.56      8.81 o 
   6   8  10        1.64       18.86      7.78 o 
   7   8  10       16.42       20.23      8.01 o 
   8   8  10       67.58       72.41     13.55 o 
   9   8  10       27.29       21.52      7.54 o 
  10   8  10       31.75       19.85      9.36 o 
  11   8  10      102.74       73.23     10.71 o 
  12   8  10        6.51       20.61      8.14 o 
   1   9  10      470.27      474.98     38.85 o 
   2   9  10      129.21       94.55     19.94 o 
   3   9  10       38.12       28.24      9.76 o 
   4   9  10       59.83       41.83     11.37 o 
   5   9  10      129.25       96.71     16.78 o 
   6   9  10        0.50       23.27     12.00 o 
   7   9  10       73.96       97.15     12.86 o 
   8   9  10        1.83       13.36      9.28 o 
   9   9  10        5.84       -0.23     11.98 o 
  10   9  10       12.07       17.22      8.12 o 
   0  10  10       24.87       43.34     13.97 o 
   1  10  10      323.04      311.98     30.66 o 
   2  10  10       46.20       42.44     11.90 o 
   3  10  10       14.14       35.03     12.35 o 
   4  10  10        0.37       -9.21      9.61 o 
   5  10  10        0.04       -3.44     10.15 o 
   6  10  10        1.35       14.05      9.66 o 
   7  10  10       56.40       85.06     14.10 o 
   1   1  11      124.43      135.35      7.16 o 
   2   1  11      501.09      544.11     13.57 o 
   3   1  11      110.46       98.71      6.13 o 
   4   1  11     1884.34     1952.74     31.50 o 
   5   1  11       54.04       49.91      4.89 o 
   6   1  11      574.76      569.24     12.61 o 
   7   1  11        8.75        6.03      3.09 o 
   8   1  11        3.17        0.97      2.37 o 
   9   1  11        7.35       11.52      3.30 o 
  10   1  11       48.76       55.40      6.73 o 
  11   1  11      261.94      277.29     10.92 o 
  12   1  11        4.22        9.93      4.30 o 
  13   1  11        4.80       12.22      4.35 o 
  14   1  11       96.63      103.87      9.76 o 
  15   1  11        0.87        8.38      5.37 o 
  16   1  11       83.47       94.03     12.91 o 
  17   1  11       10.58        0.69      6.85 o 
  18   1  11      163.16      154.40     17.41 o 
   0   2  11      119.58       77.36      7.58 o 
   1   2  11       68.19       57.56      4.37 o 
   2   2  11      320.23      328.77     11.72 o 
   3   2  11       42.57       24.90      3.12 o 
   4   2  11        4.79        7.44      2.80 o 
   5   2  11        0.21       -2.16      2.75 o 
   6   2  11      260.48      265.30      9.84 o 
   7   2  11      121.69      149.87      8.30 o 
   8   2  11     1035.47     1015.14     23.25 o 
   9   2  11       40.69       50.71      5.56 o 
  10   2  11      311.69      266.22     14.04 o 
  11   2  11       89.66       73.15      7.78 o 
  12   2  11       90.52       86.81      8.19 o 
  13   2  11       21.18       13.35      4.21 o 
  14   2  11      729.21      746.26     28.87 o 
  15   2  11        2.74       -2.81      5.61 o 
  16   2  11       99.55       87.22     11.09 o 
  17   2  11        0.05       15.56      7.17 o 
  18   2  11      239.93      211.52     25.15 o 
   1   3  11       70.84       52.39      5.00 o 
   2   3  11      306.51      362.40     12.91 o 
   3   3  11      432.88      439.30     12.81 o 
   4   3  11       15.14        4.97      5.84 o 
   5   3  11      719.39      708.91     16.16 o 
   6   3  11      501.77      525.85     16.14 o 
   7   3  11      266.65      246.05     11.09 o 
   8   3  11        3.66       15.95      5.13 o 
   9   3  11       13.55       13.52      3.75 o 
  10   3  11      608.93      570.36     15.15 o 
  11   3  11       57.14       39.98      5.96 o 
  12   3  11      237.24      255.47     16.84 o 
  13   3  11        0.44        2.47      5.89 o 
  14   3  11      386.03      387.03     26.26 o 
  15   3  11       46.35       56.20     10.13 o 
  16   3  11       40.22       34.87      8.86 o 
  17   3  11      157.06      154.33     16.31 o 
   0   4  11     6017.18     6776.92    312.31 o 
   1   4  11      845.98      822.67     18.18 o 
   2   4  11     1345.79     1504.84     35.26 o 
   3   4  11     1338.45     1343.91     30.86 o 
   4   4  11       43.85       57.12      6.37 o 
   5   4  11        5.54        5.35      8.34 o 
   6   4  11      704.26      723.63     26.59 o 
   7   4  11     1353.21     1500.83     36.90 o 
   8   4  11       22.32       26.57      6.07 o 
   9   4  11      184.45      202.76     14.13 o 
  10   4  11     1419.31     1524.33     46.20 o 
  11   4  11      235.89      226.06     16.67 o 
  12   4  11       61.94       61.83      8.74 o 
  13   4  11      128.99      132.23     12.43 o 
  14   4  11        4.87       12.50      6.87 o 
  15   4  11        4.61       26.52      7.75 o 
  16   4  11        8.11       15.94      5.71 o 
  17   4  11       76.44       77.38     11.65 o 
   1   5  11       19.33       22.79      5.27 o 
   2   5  11       64.11       59.80     10.88 o 
   3   5  11      781.27      780.90     23.24 o 
   4   5  11      152.13      138.67     12.24 o 
   5   5  11       20.23       17.62      6.54 o 
   6   5  11     1495.67     1589.94     39.07 o 
   7   5  11        5.02       16.94      9.64 o 
   8   5  11     1037.59     1041.05     34.70 o 
   9   5  11        1.01       -3.38      6.09 o 
  10   5  11      424.77      374.44     26.57 o 
  11   5  11        1.66        6.14      7.44 o 
  12   5  11       20.12       25.37      6.75 o 
  13   5  11        4.58       15.58      8.31 o 
  14   5  11       18.37       20.79      7.03 o 
  15   5  11        0.84       10.99      9.43 o 
  16   5  11       61.50       52.07     10.22 o 
   0   6  11        0.58        2.95      5.77 o 
   1   6  11      342.81      387.56     14.68 o 
   2   6  11      128.71      127.93     11.90 o 
   3   6  11        3.49       10.46      6.02 o 
   4   6  11      224.79      237.41     17.02 o 
   5   6  11       45.88       36.92      9.95 o 
   6   6  11       22.71       16.29      6.21 o 
   7   6  11      138.98      137.47     10.83 o 
   8   6  11      202.52      196.61     15.69 o 
   9   6  11        6.63        9.51     11.77 o 
  10   6  11      342.06      331.95     24.48 o 
  11   6  11       47.69       42.69      8.09 o 
  12   6  11       45.22       36.04     10.29 o 
  13   6  11      170.21      151.59     15.76 o 
  14   6  11      262.10      247.06     18.16 o 
  15   6  11       32.08       44.86      8.27 o 
   1   7  11      350.68      333.51     21.56 o 
   2   7  11      461.24      435.27     27.66 o 
   3   7  11       88.47      124.17     13.91 o 
   4   7  11        2.65        4.90      7.24 o 
   5   7  11        5.16        8.37     11.80 o 
   6   7  11        0.40       12.34      6.96 o 
   7   7  11        0.30       21.84      8.02 o 
   8   7  11       57.80       58.75      9.70 o 
   9   7  11       41.78       31.60      7.70 o 
  10   7  11        2.46       19.81      8.07 o 
  11   7  11       38.48       49.33      9.78 o 
  12   7  11       23.86       27.61      7.36 o 
  13   7  11        4.35       28.30      6.57 o 
   0   8  11      119.50      115.77     14.66 o 
   1   8  11        5.21       14.52      9.94 o 
   2   8  11      327.36      344.36     20.84 o 
   3   8  11        6.03       11.93      8.71 o 
   4   8  11      257.51      217.63     20.44 o 
   5   8  11       27.02       34.09      9.61 o 
   6   8  11        6.10       14.51      6.42 o 
   7   8  11       28.28       12.95      8.31 o 
   8   8  11       14.11       33.66     10.30 o 
   9   8  11        9.16       18.67      9.98 o 
  10   8  11       96.77      112.93     12.67 o 
  11   8  11        8.49       16.25      8.03 o 
  12   8  11      389.80      348.91     38.60 o 
   1   9  11       10.88       23.73      8.05 o 
   2   9  11       60.67       50.74     10.93 o 
   3   9  11        8.67       15.63      8.57 o 
   4   9  11       26.46       33.26     13.40 o 
   5   9  11       29.35       41.84     12.17 o 
   6   9  11       11.79       12.59      7.83 o 
   7   9  11       15.89       34.85      8.19 o 
   8   9  11       29.59       23.94     10.23 o 
   9   9  11       11.69       21.29      7.58 o 
   0  10  11      186.90      182.70     27.23 o 
   1  10  11        6.05       16.96     10.07 o 
   2  10  11        0.81        9.99      9.39 o 
   3  10  11       39.98       31.33     12.03 o 
   4  10  11       47.23       42.21     10.49 o 
   5  10  11        0.47       23.66     16.52 o 
   6  10  11       37.23       31.31     10.20 o 
   0   0  12     2821.41     3024.08    103.42 o 
   1   0  12     2167.70     2303.84     57.12 o 
   2   0  12     5652.22     6286.57    139.40 o 
   3   0  12      254.80      249.37     13.59 o 
   4   0  12       11.90        4.84      7.80 o 
   5   0  12       19.36       20.55      4.56 o 
   6   0  12      622.21      614.39     20.16 o 
   7   0  12      148.06      136.30     11.46 o 
   8   0  12      166.79      168.72     12.45 o 
   9   0  12      455.54      461.22     16.24 o 
  10   0  12     1199.63     1291.83     31.71 o 
  11   0  12     1772.91     2017.90     71.64 o 
  12   0  12     2338.28     2673.67    157.22 o 
  13   0  12      352.28      361.02     36.15 o 
  14   0  12      200.71      217.89     22.79 o 
  15   0  12       69.15       70.93     14.80 o 
  16   0  12       93.03       80.64     12.11 o 
  17   0  12       33.94       24.43      9.87 o 
   1   1  12      318.62      313.28     10.20 o 
   2   1  12       64.04       57.02      5.44 o 
   3   1  12     1144.91     1163.62     19.46 o 
   4   1  12      319.73      313.34      9.48 o 
   5   1  12       82.44       76.69      4.90 o 
   6   1  12      114.00      120.96      6.15 o 
   7   1  12        0.04        5.20      3.89 o 
   8   1  12       29.28       20.43      3.85 o 
   9   1  12      513.47      486.23     15.59 o 
  10   1  12       77.58       78.32      7.61 o 
  11   1  12       93.67       93.18      8.06 o 
  12   1  12       64.95       67.04      7.03 o 
  13   1  12     1193.60     1267.60     40.89 o 
  14   1  12       59.06       47.93      8.25 o 
  15   1  12       87.69       72.65     10.39 o 
  16   1  12       91.59       79.38     10.16 o 
  17   1  12       10.12       26.20      7.54 o 
   0   2  12     2208.00     2447.48     55.41 o 
   1   2  12     1247.63     1255.93     22.37 o 
   2   2  12       23.39       30.52      3.70 o 
   3   2  12      419.52      468.74     11.00 o 
   4   2  12       49.75       52.10      3.36 o 
   5   2  12        2.05       -0.80      5.45 o 
   6   2  12       83.87       69.05      5.33 o 
   7   2  12       37.46       40.12      4.20 o 
   8   2  12       98.75      123.67      7.68 o 
   9   2  12      899.10      939.68     18.24 o 
  10   2  12      730.58      798.29     20.33 o 
  11   2  12        6.58       14.94      3.90 o 
  12   2  12        2.83       -0.67      5.57 o 
  13   2  12       16.21       18.20      5.01 o 
  14   2  12        7.33       14.05      5.31 o 
  15   2  12      155.08      105.27     13.89 o 
  16   2  12       38.94       54.89      9.34 o 
  17   2  12      161.39      188.74     15.17 o 
   1   3  12      183.19      198.11      7.42 o 
   2   3  12       22.37       28.48      3.66 o 
   3   3  12      582.97      649.98     14.19 o 
   4   3  12      222.94      245.31      9.85 o 
   5   3  12      396.88      430.95     15.33 o 
   6   3  12      281.82      256.94     13.42 o 
   7   3  12     1294.43     1370.10     27.89 o 
   8   3  12       82.26       67.48      7.40 o 
   9   3  12        2.83        3.35      6.78 o 
  10   3  12       19.29       12.46      5.42 o 
  11   3  12       52.41       55.76      6.87 o 
  12   3  12       25.91       17.38      6.11 o 
  13   3  12      341.04      339.37     21.75 o 
  14   3  12       19.71       11.21      9.04 o 
  15   3  12      107.86       96.27     11.73 o 
  16   3  12       96.68       81.50     10.07 o 
  17   3  12       12.07       18.64      6.94 o 
   0   4  12       98.16      102.92      9.93 o 
   1   4  12      624.86      618.55     19.22 o 
   2   4  12      323.47      297.55     13.17 o 
   3   4  12        4.30       12.69      5.50 o 
   4   4  12       42.79       50.83      6.54 o 
   5   4  12      399.63      402.02     15.52 o 
   6   4  12        3.00        6.65      5.54 o 
   7   4  12      182.68      173.94     11.94 o 
   8   4  12       13.27       11.95      6.66 o 
   9   4  12      314.44      291.54     17.65 o 
  10   4  12      779.05      799.22     31.43 o 
  11   4  12        0.19        3.34      5.96 o 
  12   4  12        5.73       14.13      6.18 o 
  13   4  12        8.53       24.34      5.67 o 
  14   4  12        1.25        7.27      7.20 o 
  15   4  12       43.26       40.22      7.53 o 
  16   4  12       17.41       21.66      7.64 o 
   1   5  12      605.46      700.76     20.08 o 
   2   5  12       69.87       69.78      7.80 o 
   3   5  12      271.51      318.32     19.02 o 
   4   5  12      239.62      254.39     13.98 o 
   5   5  12      946.57      992.35     24.56 o 
   6   5  12      345.61      376.16     18.75 o 
   7   5  12        1.53       14.32      7.04 o 
   8   5  12      108.60       86.40     10.92 o 
   9   5  12       42.73       23.26      6.08 o 
  10   5  12        0.10        9.38      5.16 o 
  11   5  12        5.79       17.08      6.03 o 
  12   5  12       17.05       20.09      6.07 o 
  13   5  12       18.64       11.08      7.02 o 
  14   5  12      101.98       88.84     12.82 o 
  15   5  12      105.94      120.84     12.89 o 
   0   6  12      913.00      927.95     85.61 o 
   1   6  12      234.68      219.02     16.51 o 
   2   6  12      110.22      107.87     12.20 o 
   3   6  12       15.16        4.15      6.61 o 
   4   6  12       13.67       12.79      5.35 o 
   5   6  12      608.79      626.96     33.39 o 
   6   6  12      157.56      138.47     13.26 o 
   7   6  12       38.73       35.63      8.01 o 
   8   6  12        5.48       -4.31      9.25 o 
   9   6  12      248.26      208.69     19.75 o 
  10   6  12       18.56       14.47      8.50 o 
  11   6  12        0.32       15.43      6.48 o 
  12   6  12       84.03       79.48     10.61 o 
  13   6  12       82.17       56.77      8.20 o 
  14   6  12      172.47      141.01     13.77 o 
   1   7  12      458.80      493.53     31.11 o 
   2   7  12      291.05      264.81     20.61 o 
   3   7  12      489.94      486.40     30.37 o 
   4   7  12      735.49      779.94     35.39 o 
   5   7  12      261.66      247.92     23.31 o 
   6   7  12      859.95      932.12     41.34 o 
   7   7  12      102.33       91.18     13.01 o 
   8   7  12      305.02      274.24     26.25 o 
   9   7  12       14.65        3.89      6.97 o 
  10   7  12        0.02       31.02      8.47 o 
  11   7  12       56.22       53.75      8.86 o 
  12   7  12       47.66       47.29      8.55 o 
  13   7  12      113.01       97.60     16.29 o 
   0   8  12       80.86       84.46     14.26 o 
   1   8  12       13.97       25.88      8.50 o 
   2   8  12      160.44      131.98     15.65 o 
   3   8  12       38.65       25.33     11.74 o 
   4   8  12        4.91       -3.77      5.05 o 
   5   8  12        3.50       18.72      6.47 o 
   6   8  12        5.11       11.22      9.33 o 
   7   8  12        5.31       20.46      8.46 o 
   8   8  12        0.52       10.48     17.57 o 
   9   8  12       13.42        7.22      8.25 o 
  10   8  12       14.04       10.75      9.61 o 
  11   8  12       85.18       69.69     13.60 o 
   1   9  12        0.24       -4.03     13.33 o 
   2   9  12        3.00       31.13     14.00 o 
   3   9  12        9.98       20.95     10.22 o 
   4   9  12       38.25       31.69     10.95 o 
   5   9  12       15.70        2.61     11.83 o 
   6   9  12      113.47       96.05     13.15 o 
   7   9  12      206.49      179.64     19.71 o 
   8   9  12       61.55       66.32     13.19 o 
   0  10  12      185.60      142.16     23.29 o 
   1  10  12      164.62      158.23     22.98 o 
   2  10  12       62.86       61.76     11.83 o 
   3  10  12        7.51       16.81     11.99 o 
   4  10  12       31.46       36.92     14.96 o 
   1   1  13        6.42        9.97      4.62 o 
   2   1  13        7.08       13.24      4.02 o 
   3   1  13     1010.02     1094.88     20.44 o 
   4   1  13        2.13       -2.13      3.91 o 
   5   1  13     1085.09     1104.70     24.96 o 
   6   1  13       58.72       68.24      4.78 o 
   7   1  13      792.92      786.00     21.37 o 
   8   1  13       70.94       50.73      6.82 o 
   9   1  13       90.04      117.28     10.16 o 
  10   1  13       74.71       99.68      8.29 o 
  11   1  13       12.48       15.45      5.39 o 
  12   1  13      211.47      210.61     15.39 o 
  13   1  13      638.12      726.53     33.12 o 
  14   1  13      109.74       83.28     10.36 o 
  15   1  13       70.21       66.63      8.91 o 
  16   1  13       18.94       17.36      6.68 o 
  17   1  13       42.79       35.46      7.48 o 
   0   2  13      983.70     1030.74     28.65 o 
   1   2  13       54.02       42.19      3.74 o 
   2   2  13      158.65      175.94      8.04 o 
   3   2  13      655.39      665.75     15.86 o 
   4   2  13      254.67      255.92      9.53 o 
   5   2  13      225.25      234.25      8.95 o 
   6   2  13      483.50      489.35     15.25 o 
   7   2  13       22.08       26.62      4.13 o 
   8   2  13        0.16        2.30      6.36 o 
   9   2  13     1367.75     1401.37     26.27 o 
  10   2  13      540.45      557.18     24.36 o 
  11   2  13       13.07       17.71      4.50 o 
  12   2  13      398.54      361.32     21.95 o 
  13   2  13      325.10      308.51     20.00 o 
  14   2  13      219.09      170.21     14.07 o 
  15   2  13       56.16       49.22      9.06 o 
  16   2  13       11.07       22.96      6.54 o 
   1   3  13       18.08       16.33      3.09 o 
   2   3  13      275.70      273.55     10.72 o 
   3   3  13       12.81       14.51      4.58 o 
   4   3  13      936.33      946.14     23.40 o 
   5   3  13      505.45      517.86     15.40 o 
   6   3  13      228.96      234.83     17.81 o 
   7   3  13      341.19      326.74     15.12 o 
   8   3  13      701.20      702.25     16.05 o 
   9   3  13      944.18     1014.47     30.85 o 
  10   3  13       14.65       17.47      6.57 o 
  11   3  13        1.10       12.29      5.70 o 
  12   3  13      410.88      351.37     24.73 o 
  13   3  13       85.05      118.67     16.45 o 
  14   3  13       39.49       45.45      9.37 o 
  15   3  13      178.77      179.03     15.34 o 
  16   3  13       66.24       58.20     10.06 o 
   0   4  13     2181.92     2239.57     60.18 o 
   1   4  13     2834.88     3110.63     57.02 o 
   2   4  13      359.01      390.37     16.90 o 
   3   4  13       86.84       77.94      9.36 o 
   4   4  13      503.22      535.10     26.87 o 
   5   4  13        9.76       20.63     11.73 o 
   6   4  13      293.06      342.63     20.25 o 
   7   4  13       33.14       21.12      7.28 o 
   8   4  13       71.24       58.31      7.99 o 
   9   4  13      825.97      895.85     33.38 o 
  10   4  13      295.11      273.04     20.13 o 
  11   4  13     1300.61     1438.47     58.32 o 
  12   4  13       71.29       71.39      8.07 o 
  13   4  13        0.39       10.83      7.28 o 
  14   4  13        0.97       17.12      7.09 o 
  15   4  13       20.98       33.55      8.86 o 
   1   5  13      692.31      649.50     16.77 o 
   2   5  13      146.96      154.21     12.06 o 
   3   5  13     1060.48     1137.10     28.90 o 
   4   5  13     1858.07     1898.15     36.94 o 
   5   5  13       83.49       86.89      8.49 o 
   6   5  13      151.35      122.26     11.79 o 
   7   5  13      348.97      300.43     20.70 o 
   8   5  13      379.58      338.13     26.20 o 
   9   5  13       87.10       86.89      8.92 o 
  10   5  13      124.64      103.14     10.98 o 
  11   5  13       94.66       82.04      9.51 o 
  12   5  13       73.10       54.90      8.88 o 
  13   5  13       62.92       54.55     11.48 o 
  14   5  13       18.37        9.76     13.64 o 
   0   6  13      504.70      485.47     36.58 o 
   1   6  13      429.83      474.48     24.47 o 
   2   6  13       16.97       23.44      8.06 o 
   3   6  13       30.06       38.83      7.67 o 
   4   6  13        3.96        3.63      9.41 o 
   5   6  13      117.06      131.70     12.76 o 
   6   6  13       41.21       43.39      8.00 o 
   7   6  13      219.15      250.95     18.37 o 
   8   6  13       28.23       35.90      8.13 o 
   9   6  13      405.49      438.77     28.03 o 
  10   6  13       22.70       33.15      8.48 o 
  11   6  13       56.03       72.94     11.12 o 
  12   6  13        0.18        3.50      5.57 o 
  13   6  13      130.40      118.25     11.50 o 
   1   7  13        0.81        3.54     13.85 o 
   2   7  13      189.27      159.10     18.30 o 
   3   7  13       94.31       74.55     15.39 o 
   4   7  13       59.12       54.34      8.04 o 
   5   7  13        9.74        4.67      9.70 o 
   6   7  13        0.00      -11.40      7.60 o 
   7   7  13       11.03       14.50      6.67 o 
   8   7  13       22.19       31.16      9.34 o 
   9   7  13       13.30        6.06      8.18 o 
  10   7  13        1.29        3.65      8.83 o 
  11   7  13       25.99       29.24      7.56 o 
  12   7  13       14.98       26.01     11.52 o 
   0   8  13       11.31       72.93     17.97 o 
   1   8  13       67.28       69.67     11.17 o 
   2   8  13        9.02        9.47      7.83 o 
   3   8  13      338.34      329.56     37.97 o 
   4   8  13        9.62       -5.67     14.16 o 
   5   8  13       29.78       35.14     12.30 o 
   6   8  13       71.18       40.06     10.16 o 
   7   8  13       96.98      100.31     17.51 o 
   8   8  13       21.51       21.27      8.31 o 
   9   8  13       41.23       62.30     11.40 o 
  10   8  13       34.05       37.17     10.00 o 
   1   9  13        0.71        9.93      7.60 o 
   2   9  13       47.05       42.89      9.48 o 
   3   9  13      122.31      118.34     14.76 o 
   4   9  13        2.38       29.11      9.27 o 
   5   9  13      149.40      154.32     16.35 o 
   6   9  13       15.35       25.49     12.07 o 
   7   9  13       20.08       42.78     11.27 o 
   0   0  14      460.73      485.59     38.11 o 
   1   0  14      123.58      135.91     12.48 o 
   2   0  14       72.11       83.67      7.74 o 
   3   0  14      818.19      955.40     29.46 o 
   4   0  14      382.18      384.98     17.84 o 
   5   0  14       21.75       36.23      6.41 o 
   6   0  14      227.94      234.46     13.76 o 
   7   0  14       24.52       34.57      6.96 o 
   8   0  14      316.17      391.52     18.46 o 
   9   0  14      722.47      801.37     32.95 o 
  10   0  14       10.69        9.27      6.69 o 
  11   0  14       10.14        2.74      7.17 o 
  12   0  14      748.02      829.01     36.09 o 
  13   0  14      119.80       84.52     14.15 o 
  14   0  14        0.01       17.89     12.76 o 
  15   0  14        3.96       12.53      8.59 o 
  16   0  14        0.93       -5.85      8.57 o 
   1   1  14      355.92      328.43     13.91 o 
   2   1  14       45.54       49.23      4.55 o 
   3   1  14      627.59      605.93     14.47 o 
   4   1  14      862.93      819.54     18.18 o 
   5   1  14     1078.58     1108.57     23.55 o 
   6   1  14     1138.48     1183.37     25.19 o 
   7   1  14       44.81       38.26      4.41 o 
   8   1  14        0.34        6.79      4.55 o 
   9   1  14      840.26      888.36     26.46 o 
  10   1  14      175.19      167.16     12.04 o 
  11   1  14        0.17        9.84      6.31 o 
  12   1  14      300.81      324.47     19.12 o 
  13   1  14       33.26       33.08      8.26 o 
  14   1  14       37.93       26.85      7.63 o 
  15   1  14      100.43       82.62     10.07 o 
  16   1  14       76.64       73.17      9.62 o 
   0   2  14     3086.03     3361.83     91.43 o 
   1   2  14       23.14       30.93      4.88 o 
   2   2  14      934.77      935.20     19.15 o 
   3   2  14      543.68      509.23     15.71 o 
   4   2  14      256.99      241.44      9.27 o 
   5   2  14       67.64       61.17      5.97 o 
   6   2  14       19.94       16.44      5.44 o 
   7   2  14     1123.40     1225.64     22.88 o 
   8   2  14     2320.91     2746.35     76.06 o 
   9   2  14      256.66      264.04     17.71 o 
  10   2  14      514.41      536.22     24.17 o 
  11   2  14       27.27       19.76      4.78 o 
  12   2  14        0.41       16.64      5.28 o 
  13   2  14       42.09       24.79      8.20 o 
  14   2  14      182.75      170.79     16.29 o 
  15   2  14       38.06       31.57      8.67 o 
  16   2  14       16.50       10.12      7.70 o 
   1   3  14      398.80      410.65     12.01 o 
   2   3  14      420.38      406.01     12.58 o 
   3   3  14     1177.17     1200.90     25.97 o 
   4   3  14      409.00      402.52     14.15 o 
   5   3  14       43.63       35.75      5.35 o 
   6   3  14        4.00        8.43      4.34 o 
   7   3  14       91.78       76.77      8.82 o 
   8   3  14       91.28       97.88      8.45 o 
   9   3  14       50.23       41.51      8.00 o 
  10   3  14       53.45       60.41      8.65 o 
  11   3  14       66.41       64.16     11.19 o 
  12   3  14        1.02        3.85      6.62 o 
  13   3  14       47.69       39.59      7.91 o 
  14   3  14       15.36       32.75      7.69 o 
  15   3  14        0.00        3.84      7.10 o 
   0   4  14       46.73       41.73      6.36 o 
   1   4  14       22.55       18.70      4.76 o 
   2   4  14      186.29      204.59     12.31 o 
   3   4  14      340.81      365.90     17.19 o 
   4   4  14      397.60      373.99     20.43 o 
   5   4  14      763.37      792.10     17.38 o 
   6   4  14      148.07      186.58     13.50 o 
   7   4  14       69.19       65.60      8.90 o 
   8   4  14      112.39      115.81     10.39 o 
   9   4  14      301.75      265.62     19.08 o 
  10   4  14      145.01      145.42     13.09 o 
  11   4  14       68.62       41.39      8.04 o 
  12   4  14       61.45       44.83      8.50 o 
  13   4  14        4.71       -0.95      7.45 o 
  14   4  14       13.70       22.54      7.71 o 
  15   4  14       15.49       15.38     10.83 o 
   1   5  14      214.03      227.04     14.13 o 
   2   5  14      190.50      200.21     14.69 o 
   3   5  14       39.69       27.21      5.50 o 
   4   5  14     2045.35     2372.80     65.78 o 
   5   5  14      101.85       96.23      9.80 o 
   6   5  14      307.96      319.34     18.49 o 
   7   5  14      412.09      419.62     24.76 o 
   8   5  14       39.57       22.62      6.34 o 
   9   5  14        3.34        2.80      6.09 o 
  10   5  14        5.65       14.30      6.22 o 
  11   5  14       18.03       16.64      7.88 o 
  12   5  14       43.05       21.49      7.02 o 
  13   5  14       14.81       16.82      8.65 o 
  14   5  14       59.36       70.01     10.53 o 
   0   6  14     1386.52     1438.53     88.90 o 
   1   6  14      847.44      861.94     48.17 o 
   2   6  14       42.11       27.26      9.34 o 
   3   6  14      148.51      175.83     13.82 o 
   4   6  14       55.87       61.05      7.64 o 
   5   6  14      114.78      119.29     12.34 o 
   6   6  14        5.33        7.48      7.48 o 
   7   6  14      185.38      157.23     14.54 o 
   8   6  14      212.80      206.38     19.51 o 
   9   6  14       21.14       32.37      6.87 o 
  10   6  14       31.89       20.04      7.22 o 
  11   6  14        8.95        6.13      7.20 o 
  12   6  14       70.79       68.56      9.67 o 
   1   7  14      100.30       97.26     12.25 o 
   2   7  14      554.29      639.68     39.36 o 
   3   7  14      529.80      592.73     39.12 o 
   4   7  14       78.76       78.21     11.78 o 
   5   7  14        0.19       10.03      6.33 o 
   6   7  14        0.51        5.84      5.37 o 
   7   7  14       57.00       51.61      9.25 o 
   8   7  14       93.68       76.43     12.61 o 
   9   7  14        6.04       14.34      7.01 o 
  10   7  14        8.20       18.30      6.26 o 
  11   7  14        1.38       15.76      6.64 o 
   0   8  14       36.12       47.54     15.03 o 
   1   8  14        3.07       10.35      9.01 o 
   2   8  14       57.24       52.79     10.89 o 
   3   8  14       39.30       35.34     23.73 o 
   4   8  14       30.69       12.54      9.78 o 
   5   8  14        2.82       26.53     13.80 o 
   6   8  14        3.55       19.46      7.63 o 
   7   8  14       22.65       39.56     10.12 o 
   8   8  14        2.42        1.47     10.14 o 
   9   8  14        8.14        8.71      6.93 o 
   1   9  14        0.24       18.89      8.74 o 
   2   9  14       61.41       67.45     12.94 o 
   3   9  14        9.40       21.10     17.66 o 
   4   9  14       37.02       45.61     11.37 o 
   5   9  14       26.65       20.57     10.68 o 
   1   1  15       83.01       63.76      6.24 o 
   2   1  15       41.66       36.66      5.17 o 
   3   1  15        0.29       14.25      4.27 o 
   4   1  15      677.42      698.94     15.82 o 
   5   1  15      543.03      569.77     14.36 o 
   6   1  15        0.09        1.50      6.12 o 
   7   1  15       56.02       49.00      7.04 o 
   8   1  15       25.83       15.73      5.36 o 
   9   1  15      155.27      136.55     10.60 o 
  10   1  15       89.24       96.11      8.00 o 
  11   1  15       33.63       26.10      5.51 o 
  12   1  15       40.81       42.69      6.66 o 
  13   1  15       86.90      100.41     13.96 o 
  14   1  15        6.86       18.95      7.48 o 
  15   1  15      316.67      294.87     26.51 o 
   0   2  15      610.59      586.99     23.91 o 
   1   2  15      171.37      189.73     10.42 o 
   2   2  15       18.42        7.09      3.50 o 
   3   2  15       21.91       15.86      3.34 o 
   4   2  15      693.44      729.18     16.19 o 
   5   2  15      560.80      548.48     13.85 o 
   6   2  15      195.54      183.80     11.27 o 
   7   2  15        0.30        3.30      4.47 o 
   8   2  15      550.62      570.95     23.96 o 
   9   2  15      700.90      731.60     30.00 o 
  10   2  15        2.25        9.85      6.97 o 
  11   2  15      231.44      217.32     15.63 o 
  12   2  15      344.97      304.79     20.16 o 
  13   2  15        4.67       20.03      7.10 o 
  14   2  15        4.10       16.88      6.66 o 
  15   2  15       64.14       67.48      9.15 o 
   1   3  15      812.85      839.47     16.82 o 
   2   3  15      592.40      610.71     13.71 o 
   3   3  15      227.85      215.69     10.64 o 
   4   3  15      115.84      115.59      9.89 o 
   5   3  15       18.06       14.20      4.67 o 
   6   3  15        0.43       -1.57      6.62 o 
   7   3  15       64.26       49.77      7.56 o 
   8   3  15        0.47        6.30      5.50 o 
   9   3  15       12.29        7.46      5.05 o 
  10   3  15      144.06      132.02     12.94 o 
  11   3  15      263.03      236.64     14.77 o 
  12   3  15        6.02        6.90      5.24 o 
  13   3  15       67.78       75.07     10.73 o 
  14   3  15       41.79       46.81      7.36 o 
   0   4  15     2916.68     3404.80     95.45 o 
   1   4  15      149.82      147.33     10.16 o 
   2   4  15      176.75      172.65     12.73 o 
   3   4  15        1.58       13.69      3.69 o 
   4   4  15       54.40       48.91      7.07 o 
   5   4  15      209.36      200.93     14.54 o 
   6   4  15       11.12        9.02      6.83 o 
   7   4  15      160.30      149.22     11.55 o 
   8   4  15      301.87      295.54     19.79 o 
   9   4  15      106.07       70.77      8.14 o 
  10   4  15     1098.26     1201.64     61.63 o 
  11   4  15      261.94      233.62     15.57 o 
  12   4  15       72.84       68.92      8.12 o 
  13   4  15        4.14       12.81      7.71 o 
  14   4  15       51.09       70.88      8.42 o 
   1   5  15      856.91      896.84     36.33 o 
   2   5  15      629.47      679.07     31.32 o 
   3   5  15       82.42       75.37      7.28 o 
   4   5  15      281.79      256.55     15.54 o 
   5   5  15       20.07       33.27      6.44 o 
   6   5  15       82.75       72.53      7.45 o 
   7   5  15      157.82      141.12     14.72 o 
   8   5  15       23.95       10.53      7.05 o 
   9   5  15       26.92       25.11      7.13 o 
  10   5  15       33.29       28.03      6.91 o 
  11   5  15       37.04       41.62      7.93 o 
  12   5  15       62.06       69.43      9.14 o 
  13   5  15       39.69       24.62      8.99 o 
   0   6  15       66.49       76.22     12.72 o 
   1   6  15      133.78      154.79     13.11 o 
   2   6  15      125.71      155.40     12.27 o 
   3   6  15       26.59       37.13      7.42 o 
   4   6  15       94.55       92.52     13.66 o 
   5   6  15      113.85      104.15     11.76 o 
   6   6  15       17.25       14.18      5.74 o 
   7   6  15        5.16        6.54      7.68 o 
   8   6  15      146.65      164.00     13.25 o 
   9   6  15      379.56      434.02     29.75 o 
  10   6  15       76.21       76.96     13.63 o 
  11   6  15       60.15       59.94      7.58 o 
   1   7  15        2.72        2.16      8.58 o 
   2   7  15        2.01        3.11      7.64 o 
   3   7  15       26.53       31.64     10.11 o 
   4   7  15       18.80        6.69     11.19 o 
   5   7  15       65.91       66.78     12.00 o 
   6   7  15       22.03       16.66     14.16 o 
   7   7  15       11.56       25.83      8.46 o 
   8   7  15        1.17        4.82      8.15 o 
   9   7  15       22.40       29.61      6.28 o 
  10   7  15        2.34        5.06      6.67 o 
   0   8  15        2.79        4.51     11.63 o 
   1   8  15       32.56       20.88      8.52 o 
   2   8  15       10.93       34.08     11.54 o 
   3   8  15      136.28      108.82     15.30 o 
   4   8  15       26.30       20.75     10.74 o 
   5   8  15        8.93       20.78     13.86 o 
   6   8  15       12.80       31.19      8.36 o 
   7   8  15       98.39      111.75     13.32 o 
   1   9  15       10.65        3.73     10.46 o 
   2   9  15        3.77       24.93      9.55 o 
   3   9  15      115.73      105.85     19.30 o 
   0   0  16       14.42       21.20      9.10 o 
   1   0  16      832.75      923.26     24.55 o 
   2   0  16        7.03        7.47      5.34 o 
   3   0  16      184.86      180.16     13.73 o 
   4   0  16      235.86      229.34     19.68 o 
   5   0  16       17.80        2.96      9.38 o 
   6   0  16     1316.79     1453.00     65.61 o 
   7   0  16        2.64       10.16      8.42 o 
   8   0  16        0.65       -2.38      5.39 o 
   9   0  16      152.51      174.38     24.32 o 
  10   0  16        1.00        8.49      9.34 o 
  11   0  16     1039.06     1118.44    117.59 o 
  12   0  16      359.75      401.43     21.99 o 
  13   0  16      157.72      149.65     18.13 o 
  14   0  16       33.42       43.01     15.40 o 
   1   1  16      227.63      212.81     11.78 o 
   2   1  16      200.77      213.05     10.31 o 
   3   1  16      626.05      605.13     16.11 o 
   4   1  16      123.40      115.17      9.31 o 
   5   1  16      202.78      174.23     13.45 o 
   6   1  16       30.85       22.85      6.65 o 
   7   1  16        4.26        3.27      5.24 o 
   8   1  16      100.28       94.10      7.95 o 
   9   1  16      196.39      208.04     14.51 o 
  10   1  16      221.24      208.28     15.77 o 
  11   1  16       30.44       35.99      7.45 o 
  12   1  16       11.71       15.94      8.93 o 
  13   1  16       60.16       22.51      6.59 o 
  14   1  16        7.16       15.26      7.68 o 
   0   2  16      140.79      143.78     15.99 o 
   1   2  16      826.83      870.81     16.41 o 
   2   2  16      182.30      179.93      9.96 o 
   3   2  16       39.48       40.60      4.86 o 
   4   2  16       24.76       12.61      6.78 o 
   5   2  16       36.05       20.95      5.10 o 
   6   2  16      217.09      215.68     14.43 o 
   7   2  16       17.20       14.35      5.53 o 
   8   2  16      113.96      123.70     10.83 o 
   9   2  16      647.60      701.06     31.40 o 
  10   2  16       12.27        3.87      7.39 o 
  11   2  16      221.24      186.51     13.71 o 
  12   2  16        0.77       13.98      6.71 o 
  13   2  16       33.63       22.40      8.86 o 
  14   2  16      106.72      105.20     12.69 o 
   1   3  16      112.43      125.05      8.76 o 
   2   3  16      367.88      305.65     14.44 o 
   3   3  16       99.59       89.63     10.07 o 
   4   3  16       64.10       48.13      7.42 o 
   5   3  16       10.20       -7.71      5.43 o 
   6   3  16        0.03        8.75      4.19 o 
   7   3  16        0.11        9.70      5.35 o 
   8   3  16      101.60       78.56      8.57 o 
   9   3  16      133.13      143.24     13.01 o 
  10   3  16        0.11        6.57      8.03 o 
  11   3  16       65.84       35.12      7.30 o 
  12   3  16        0.36        5.03      8.61 o 
  13   3  16        0.15       -6.44     10.74 o 
  14   3  16       10.78       15.98      7.06 o 
   0   4  16      204.07      174.33     17.66 o 
   1   4  16      107.27      102.02      7.08 o 
   2   4  16       15.27       12.71      5.09 o 
   3   4  16       12.21       16.45      5.15 o 
   4   4  16        1.24        3.05      3.89 o 
   5   4  16       44.62       27.29      9.04 o 
   6   4  16        6.19       14.88      5.65 o 
   7   4  16        2.89        5.53      7.17 o 
   8   4  16       11.88        0.55      6.61 o 
   9   4  16       20.79       19.02      7.09 o 
  10   4  16        1.04       -0.44      8.77 o 
  11   4  16       72.54       64.15     10.29 o 
  12   4  16       33.81       24.40      6.99 o 
  13   4  16       18.87       13.92      7.70 o 
   1   5  16      542.85      588.25     29.72 o 
   2   5  16      451.82      481.86     22.19 o 
   3   5  16       12.83       22.65      5.06 o 
   4   5  16      126.90      127.96     11.20 o 
   5   5  16      164.08      168.23     13.82 o 
   6   5  16        6.00        5.14      7.36 o 
   7   5  16       24.39       29.06      8.05 o 
   8   5  16       29.70       34.79      7.50 o 
   9   5  16       20.81       14.82      6.10 o 
  10   5  16       13.27       17.74      6.90 o 
  11   5  16       14.91       16.16      6.30 o 
  12   5  16        0.03       11.84      6.77 o 
   0   6  16       16.70       14.16      9.90 o 
   1   6  16        3.53       11.33      7.28 o 
   2   6  16       10.29       -3.24      7.22 o 
   3   6  16       39.82       28.30      8.18 o 
   4   6  16      257.23      220.59     17.09 o 
   5   6  16       26.94       19.74      6.61 o 
   6   6  16      184.78      182.34     14.16 o 
   7   6  16       20.04       25.38      7.08 o 
   8   6  16        4.15       16.00      6.76 o 
   9   6  16       19.83       37.26      6.75 o 
  10   6  16        0.68       16.51      9.15 o 
   1   7  16      136.73      123.32     15.83 o 
   2   7  16       74.51       93.05     13.84 o 
   3   7  16      150.78      192.08     19.06 o 
   4   7  16       51.42       55.57     11.63 o 
   5   7  16       91.01      123.67     14.63 o 
   6   7  16        0.02       24.51      7.99 o 
   7   7  16      281.74      266.32     20.08 o 
   8   7  16        4.83        4.85      8.32 o 
   0   8  16       12.66        7.55     18.42 o 
   1   8  16       73.95       70.41     14.78 o 
   2   8  16       18.25       24.14     12.49 o 
   3   8  16       62.79       55.20     14.00 o 
   4   8  16       35.58       20.04      8.62 o 
   5   8  16       35.60       23.08      8.40 o 
   1   1  17       71.17       90.70      7.99 o 
   2   1  17       59.35       69.21      7.29 o 
   3   1  17       34.85       29.41      5.09 o 
   4   1  17       47.19       70.43      7.25 o 
   5   1  17        7.81       13.73      6.06 o 
   6   1  17      163.08      155.40     11.53 o 
   7   1  17       13.49       17.70      5.54 o 
   8   1  17       55.41       43.09      6.88 o 
   9   1  17      202.75      194.82     14.76 o 
  10   1  17        0.00        9.35      5.55 o 
  11   1  17       21.86       26.87      6.56 o 
  12   1  17      205.90      231.59     16.84 o 
  13   1  17       33.42       33.17      7.71 o 
   0   2  17      389.78      393.84     21.72 o 
   1   2  17       75.42       76.44      7.44 o 
   2   2  17       10.79       18.37      4.35 o 
   3   2  17      637.38      755.75     24.96 o 
   4   2  17      204.60      190.91     13.00 o 
   5   2  17       16.36       15.59      5.62 o 
   6   2  17       30.62       24.60      7.48 o 
   7   2  17       28.90       34.45      6.46 o 
   8   2  17       30.89       28.28      7.26 o 
   9   2  17       27.77       23.80      6.42 o 
  10   2  17      156.67      161.41     12.16 o 
  11   2  17       17.54       11.50      6.64 o 
  12   2  17        0.16        9.05      9.38 o 
  13   2  17       56.84       44.65      7.82 o 
   1   3  17       19.07       28.64      4.37 o 
   2   3  17       46.10       54.92      6.68 o 
   3   3  17       42.43       39.64      6.38 o 
   4   3  17      714.06      812.64     29.67 o 
   5   3  17      161.23      155.35     13.21 o 
   6   3  17      366.07      338.78     23.87 o 
   7   3  17       32.94       25.56      6.87 o 
   8   3  17        6.96       11.98      5.65 o 
   9   3  17       61.84       56.96      8.98 o 
  10   3  17        0.19       11.38      5.39 o 
  11   3  17       27.02       22.59      7.92 o 
  12   3  17        0.14       15.76     13.86 o 
  13   3  17       29.18       19.64      7.78 o 
   0   4  17      423.26      424.60     29.74 o 
   1   4  17      303.84      304.27     17.77 o 
   2   4  17      720.88      769.49     26.39 o 
   3   4  17       72.80       46.51      7.36 o 
   4   4  17        0.26        9.88      6.36 o 
   5   4  17       15.46       10.67      6.02 o 
   6   4  17        2.11        8.62      6.58 o 
   7   4  17        3.41       14.90      6.22 o 
   8   4  17      315.66      314.80     21.71 o 
   9   4  17       18.64       27.98      7.01 o 
  10   4  17      224.13      215.61     16.85 o 
  11   4  17       33.07       23.09      6.97 o 
  12   4  17      109.98      102.34     12.09 o 
   1   5  17       49.87       44.53      8.66 o 
   2   5  17      408.03      386.06     25.24 o 
   3   5  17       81.09       73.00      9.95 o 
   4   5  17       95.61       82.02     12.56 o 
   5   5  17      130.27      138.20     14.50 o 
   6   5  17        1.64        0.14      7.87 o 
   7   5  17        3.01       23.40      6.86 o 
   8   5  17        3.25       12.28      5.64 o 
   9   5  17       19.85       33.89      6.35 o 
  10   5  17        5.53       14.22      6.68 o 
  11   5  17       16.78       16.72      6.45 o 
   0   6  17      223.08      256.56     23.36 o 
   1   6  17       95.44      105.43     11.66 o 
   2   6  17      356.28      384.41     28.77 o 
   3   6  17       43.00       45.93     11.15 o 
   4   6  17        4.62        4.56     10.46 o 
   5   6  17        4.53       15.84      9.13 o 
   6   6  17        6.30       23.78      8.03 o 
   7   6  17       12.84       14.40      6.31 o 
   8   6  17       62.11       40.84      7.92 o 
   9   6  17        0.04       18.30      9.98 o 
   1   7  17        1.50        6.71      8.12 o 
   2   7  17        5.64       17.09      8.30 o 
   3   7  17        3.34       15.73      6.59 o 
   4   7  17       79.58       67.92     11.27 o 
   5   7  17       91.48       99.60     10.46 o 
   6   7  17       18.51       29.21      7.98 o 
   7   7  17        0.88        4.89      7.22 o 
   0   8  17        1.67       30.55     13.00 o 
   1   8  17       58.24       65.83     12.15 o 
   2   8  17        4.74       18.92     11.85 o 
   0   0  18       89.40       58.15     14.25 o 
   1   0  18      560.67      596.67     29.37 o 
   2   0  18      103.75       92.73     10.12 o 
   3   0  18      123.06      107.29     11.17 o 
   4   0  18      639.24      674.77     38.64 o 
   5   0  18       17.04       31.08      8.45 o 
   6   0  18        0.00        8.17      5.95 o 
   7   0  18      439.43      457.80     37.19 o 
   8   0  18       57.39       62.56     11.21 o 
   9   0  18      137.95      177.86     18.17 o 
  10   0  18      146.06      144.05     16.14 o 
  11   0  18       64.15       58.11     12.83 o 
  12   0  18      112.43      141.62     21.63 o 
   1   1  18       33.68       23.59      4.79 o 
   2   1  18      113.60      104.13      8.08 o 
   3   1  18       38.88       23.51      7.37 o 
   4   1  18       40.37       41.60      6.04 o 
   5   1  18      288.36      268.89     15.64 o 
   6   1  18       72.96       65.27      7.92 o 
   7   1  18       37.58       28.55      6.44 o 
   8   1  18       79.32       64.52      8.62 o 
   9   1  18       30.66       27.68      7.98 o 
  10   1  18        0.35        7.75      4.99 o 
  11   1  18        6.20        7.01      5.84 o 
  12   1  18       74.03       70.75      9.87 o 
   0   2  18       61.26       54.37     10.05 o 
   1   2  18      480.33      513.95     23.32 o 
   2   2  18      629.51      644.55     26.51 o 
   3   2  18       58.71       43.29      6.77 o 
   4   2  18      218.41      186.86     14.65 o 
   5   2  18       35.84       20.59      5.95 o 
   6   2  18        1.57        7.39      5.62 o 
   7   2  18       14.63       32.86      6.46 o 
   8   2  18      297.51      284.75     19.74 o 
   9   2  18      203.23      209.77     18.12 o 
  10   2  18      478.24      443.55     30.63 o 
  11   2  18       57.36       54.37      7.13 o 
  12   2  18       29.32       13.57      7.90 o 
   1   3  18        1.70       10.64      4.70 o 
   2   3  18       26.03       30.76      6.52 o 
   3   3  18       88.80       83.10      9.76 o 
   4   3  18       94.86       93.89     11.48 o 
   5   3  18      106.12      103.32     11.18 o 
   6   3  18        0.10       -2.33      5.42 o 
   7   3  18        0.15       14.57      5.34 o 
   8   3  18       58.17       73.76      8.79 o 
   9   3  18        3.50       11.69      6.31 o 
  10   3  18       13.92       16.22      5.86 o 
  11   3  18        0.04        3.17      6.10 o 
   0   4  18      227.03      219.41     31.77 o 
   1   4  18       16.02       13.48      8.01 o 
   2   4  18       39.13       29.81      6.80 o 
   3   4  18       20.42       27.46      7.00 o 
   4   4  18        0.38        9.45      5.96 o 
   5   4  18        0.39       -4.51      6.73 o 
   6   4  18        2.13       17.01      6.30 o 
   7   4  18       12.88        9.75      7.19 o 
   8   4  18       68.17       56.53      9.50 o 
   9   4  18       11.53       16.93      6.14 o 
  10   4  18        2.56        7.55      6.35 o 
   1   5  18       22.66       16.20      6.93 o 
   2   5  18       15.33       10.01      8.05 o 
   3   5  18      279.63      273.75     22.54 o 
   4   5  18      265.38      287.35     22.29 o 
   5   5  18      168.02      161.89     16.67 o 
   6   5  18       87.43       81.85     11.12 o 
   7   5  18       39.69       34.64      7.32 o 
   8   5  18        0.76        9.08      7.11 o 
   9   5  18        8.66       12.59      5.74 o 
   0   6  18       11.92       23.62      9.83 o 
   1   6  18       14.14        2.49      9.41 o 
   2   6  18       87.75       58.25     11.31 o 
   3   6  18      100.05       83.07      8.65 o 
   4   6  18        9.11       13.81     11.65 o 
   5   6  18        1.40        6.05      6.91 o 
   6   6  18       19.88       14.80      6.52 o 
   7   6  18       81.02       78.79     10.51 o 
   1   7  18        0.13       37.57      8.22 o 
   2   7  18      421.01      346.23     30.26 o 
   3   7  18        0.02       17.46      9.34 o 
   4   7  18        0.09        4.29      8.16 o 
   1   1  19      200.28      180.02     12.54 o 
   2   1  19        6.12       13.67      4.38 o 
   3   1  19      360.27      342.83     21.42 o 
   4   1  19       89.11      103.18     10.16 o 
   5   1  19      156.16      158.12     14.53 o 
   6   1  19       12.33        5.00      8.12 o 
   7   1  19       57.16       51.38      7.45 o 
   8   1  19       25.25       32.84      6.98 o 
   9   1  19        0.76       12.02      6.55 o 
  10   1  19       13.96        7.90      6.38 o 
  11   1  19        5.95       16.87      6.41 o 
   0   2  19      322.07      307.34     28.30 o 
   1   2  19      160.98      119.05     11.08 o 
   2   2  19        2.74       -1.33      5.58 o 
   3   2  19      170.61      171.59     14.01 o 
   4   2  19       39.31       19.68      6.51 o 
   5   2  19        0.42       14.20      7.30 o 
   6   2  19       35.72       37.59      7.11 o 
   7   2  19       37.23       36.28      7.98 o 
   8   2  19       62.53       83.57     10.76 o 
   9   2  19       93.92       85.52      8.47 o 
  10   2  19       28.07       27.04      6.65 o 
  11   2  19      103.96       98.51     11.14 o 
   1   3  19       85.76       61.71      7.39 o 
   2   3  19        0.30        5.60      5.63 o 
   3   3  19      359.86      335.40     22.93 o 
   4   3  19       95.97       78.93     12.38 o 
   5   3  19       72.11       72.57     10.79 o 
   6   3  19       24.03       28.98      6.78 o 
   7   3  19        0.18        6.93      5.77 o 
   8   3  19       39.46       31.69      7.21 o 
   9   3  19       23.87       15.29      6.13 o 
  10   3  19       30.49       37.28      7.21 o 
   0   4  19      148.38      111.22     21.05 o 
   1   4  19      210.91      209.24     15.79 o 
   2   4  19        0.40       13.50      6.53 o 
   3   4  19        0.31        0.01      8.97 o 
   4   4  19       47.31       44.75      8.57 o 
   5   4  19       61.79       50.76      7.88 o 
   6   4  19       12.89       15.67      6.98 o 
   7   4  19       47.44       55.12      8.28 o 
   8   4  19        4.87       17.88      6.80 o 
   9   4  19      286.75      271.51     21.10 o 
   1   5  19      157.70      147.60     15.52 o 
   2   5  19        0.66       14.68      8.98 o 
   3   5  19       86.26       98.70     11.51 o 
   4   5  19       42.26       30.20      8.32 o 
   5   5  19       10.12        5.38     10.06 o 
   6   5  19        1.21        0.42     10.78 o 
   7   5  19        5.19        7.29      6.89 o 
   0   6  19      220.61      239.61     43.01 o 
   1   6  19      172.47      175.18     15.93 o 
   2   6  19       19.17       -0.20      9.41 o 
   3   6  19       39.40       50.23      8.59 o 
   4   6  19        1.15       12.50     12.81 o 
   5   6  19       50.04       42.47      7.98 o 
   0   0  20      157.81      196.06     26.64 o 
   1   0  20        5.05       12.68      6.97 o 
   2   0  20      115.21      109.89     16.28 o 
   3   0  20       13.14       27.93      7.01 o 
   4   0  20      438.66      441.35     30.33 o 
   5   0  20        1.17        0.61      9.22 o 
   6   0  20       23.23       27.77      9.09 o 
   7   0  20       83.71       99.01     15.08 o 
   8   0  20      347.94      358.34     43.89 o 
   9   0  20       11.33       26.36     10.12 o 
  10   0  20      114.96       85.50     15.35 o 
   1   1  20       44.04       26.89      5.64 o 
   2   1  20       43.37       42.33      6.20 o 
   3   1  20       70.04       58.43      8.26 o 
   4   1  20        0.90        2.05      8.34 o 
   5   1  20       24.29       22.33      5.90 o 
   6   1  20        4.49       -1.53      5.40 o 
   7   1  20        7.69       17.25      5.52 o 
   8   1  20        1.51       22.63      6.83 o 
   9   1  20       24.99       33.80      7.49 o 
  10   1  20        0.69        3.02     10.70 o 
   0   2  20       46.39       39.19     12.25 o 
   1   2  20      196.49      200.87     13.54 o 
   2   2  20       24.44       22.68      5.37 o 
   3   2  20        7.00       14.78      5.50 o 
   4   2  20       12.40       13.37      5.62 o 
   5   2  20        6.72       20.86      6.33 o 
   6   2  20       80.90       63.81      9.70 o 
   7   2  20        5.83       15.55      6.11 o 
   8   2  20       85.11      106.47      9.00 o 
   9   2  20       31.39       38.02      6.56 o 
   1   3  20       14.23       32.53      7.23 o 
   2   3  20       28.87       32.24      6.99 o 
   3   3  20       71.58       48.84      8.97 o 
   4   3  20       84.38       93.97     10.04 o 
   5   3  20       29.67       27.39      6.47 o 
   6   3  20        1.16       -0.99      5.77 o 
   7   3  20        4.84       13.30      7.08 o 
   8   3  20        7.99       16.66      5.56 o 
   0   4  20       25.46       12.63     11.59 o 
   1   4  20        4.73        9.86      7.08 o 
   2   4  20        9.69       16.77      6.17 o 
   3   4  20       76.03       76.23     10.57 o 
   4   4  20       37.37       36.59      7.59 o 
   5   4  20        1.19        5.01      8.55 o 
   6   4  20        0.96       15.83      5.11 o 
   7   4  20        3.69        8.96      4.80 o 
   1   5  20       99.08       73.50     10.97 o 
   2   5  20       39.13       47.78      9.80 o 
   3   5  20       36.72       26.60     13.08 o 
   4   5  20       54.25       61.99     10.59 o 
   5   5  20        3.29       -1.55      8.33 o 
   1   1  21        0.87        7.39      4.20 o 
   2   1  21       26.93       34.76      6.37 o 
   3   1  21       12.47       17.58      6.98 o 
   4   1  21        8.05        5.30      4.61 o 
   5   1  21       17.98       18.88     10.00 o 
   6   1  21       49.80       58.17      8.34 o 
   7   1  21        7.55       23.55      5.95 o 
   8   1  21        9.44       20.84      6.07 o 
   0   2  21       19.25       16.41      9.33 o 
   1   2  21       50.46       37.59      6.67 o 
   2   2  21       11.29       21.66      5.83 o 
   3   2  21        3.89       12.25      5.88 o 
   4   2  21       29.67       22.16      6.06 o 
   5   2  21        2.85       12.39      5.89 o 
   6   2  21        5.09       11.31      6.82 o 
   7   2  21        0.02        8.97      7.81 o 
   1   3  21       79.71       60.56      8.18 o 
   2   3  21       26.90       19.29      8.66 o 
   3   3  21       91.69       87.36     10.05 o 
   4   3  21       15.16       16.37      7.51 o 
   5   3  21       34.30       25.43      7.39 o 
   6   3  21       41.74       28.12      6.23 o 
   0   4  21        3.68        4.21     11.62 o 
   1   4  21        0.07       -2.54      6.82 o 
   2   4  21       33.50       22.53      7.77 o 
   3   4  21       35.19       26.08      7.55 o 
   4   4  21        6.99        9.26      7.04 o 
   0   0  22      655.90      821.07     20.43 o 
   1   0  22       42.28       37.35      8.22 o 
   2   0  22       55.29       44.35     11.12 o 
   3   0  22      479.08      549.64     67.90 o 
   4   0  22       48.19       42.40     11.42 o 
   5   0  22        0.59       25.08     10.69 o 
   1   1  22        0.41        9.28      6.31 o 
   2   1  22        1.11        4.30      5.74 o 
   3   1  22       51.79       45.65      6.80 o 
   4   1  22       23.83       34.25      5.88 o 
   5   1  22        3.44       17.05      6.05 o 
   0   2  22        1.55       13.07      7.22 o 
   1   2  22       10.51       15.57      5.96 o 
   2   2  22        0.45        4.14      8.43 o 
   3   2  22        0.55        6.73      5.88 o 
   4   2  22       19.05       18.41      6.20 o 
   1   3  22        2.74        4.75      7.92 o 
   2   3  22       29.07       26.49      8.47 o 
                                                 
